# Supplementary material for: Hepatopancreas Proteomic Analysis Reveals Key Proteins and Pathways in Regulatory of Ovary Maturation of Macrobrachium nipponense
Source: Animals (Basel). 2023 Mar 8;13(6):977. doi: 10.3390/ani13060977 (PMC10044353; doi:10.3390/ani13060977)
Supplement: Supplementary file 1 [file animals-13-00977-s001.zip]

Archive with 2 entries (2 files):
- data.xlsx
- Table S1.pdf
