# Supplementary material for: Hepatopancreas Proteomic Analysis Reveals Key Proteins and Pathways in Regulatory of Ovary Maturation of Macrobrachium nipponense
Source: Animals (Basel). 2023 Mar 8;13(6):977. doi: 10.3390/ani13060977 (PMC10044353; doi:10.3390/ani13060977)
Supplement: Supplementary file 1 [file animals-13-00977-s001.zip › data.xlsx]

## Sheet: DEP-IvsII
DEP--HE-Ⅰ versus HE-Ⅱ
#id	HE-I-1	HE-I-2	HE-I-3	HE-II-1	HE-II-2	HE-II-3	FoldChange	Pvalue	COG_class	COG_class_annotation	GO_annotation	KEGG_annotation	Swissprot_annotation
maker-968_pilon_pilon_pilon-augustus-gene-1.7-mRNA-1	0.809965	0.328802	0.891591	1.68192	1.94009	1.09201	2.32177	0.0495185	--	--	Biological Process: nitrogen compound metabolic process (GO:0006807);; Molecular Function: hydrolase activity, acting on carbon-nitrogen (but not peptide) bonds (GO:0016810);; Molecular Function: hydrolase activity, acting on carbon-nitrogen (but not peptide) bonds, in linear amides (GO:0016811);;	K01435|3e-38|bter:100647835|K01435 BTD; biotinidase [EC:3.5.1.12]	Vanin-like protein 2 OS=Drosophila melanogaster OX=7227 GN=CG32751 PE=3 SV=1
maker-7540_pilon_pilon_pilon-augustus-gene-0.6-mRNA-1	1.18736	1.19742	1.18817	0.665719	1.05178	0.633887	0.658108	0.0428049	--	--	--	--|0.0|zne:110831705|hypothetical protein	--
maker-70176_pilon_pilon_pilon-augustus-gene-0.12-mRNA-1	1.13257	1.18654	1.08286	0.621079	0.850036	0.758613	0.655424	0.0154653	[I]	Lipid transport and metabolism	Molecular Function: phosphogluconate dehydrogenase (decarboxylating) activity (GO:0004616);; Cellular Component: mitochondrion (GO:0005739);; Cellular Component: lipid droplet (GO:0005811);; Biological Process: cellular amino acid metabolic process (GO:0006520);; Biological Process: valine catabolic process (GO:0006574);; Molecular Function: 3-hydroxyisobutyrate dehydrogenase activity (GO:0008442…	K00020|1e-29|phu:Phum_PHUM035240|K00020 mmsB; 3-hydroxyisobutyrate dehydrogenase [EC:1.1.1.31]	Probable 3-hydroxyisobutyrate dehydrogenase, mitochondrial OS=Drosophila melanogaster OX=7227 GN=CG15093 PE=2 SV=2
maker-6830_pilon_pilon_pilon-augustus-gene-0.24-mRNA-1	0.697509	0.645394	0.877076	1.07315	1.10292	1.08991	1.47118	0.0364833	--	--	--	--|2e-73|zne:110834161|hypothetical protein	--
maker-67864_pilon_pilon_pilon-augustus-gene-0.4-mRNA-1	0.929105	0.948074	1.02346	0.736456	0.707483	0.875303	0.799564	0.0440129	[C]	Energy production and conversion	Molecular Function: structural constituent of eye lens (GO:0005212);; Molecular Function: oxidoreductase activity, acting on the aldehyde or oxo group of donors, NAD or NADP as acceptor (GO:0016620);;	K00289|0.0|zne:110839967|K00289 ALDH1L; formyltetrahydrofolate dehydrogenase [EC:1.5.1.6]	Omega-crystallin OS=Enteroctopus dofleini OX=267067 PE=1 SV=3
maker-6102_pilon_pilon_pilon-augustus-gene-0.24-mRNA-1	1.02906	1.00112	1.23086	0.737753	0.743204	0.91779	0.735577	0.0390646	--	--	Molecular Function: monooxygenase activity (GO:0004497);; Molecular Function: iron ion binding (GO:0005506);; Molecular Function: oxidoreductase activity (GO:0016491);; Molecular Function: oxidoreductase activity, acting on paired donors, with incorporation or reduction of molecular oxygen (GO:0016705);; Molecular Function: heme binding (GO:0020037);;	--|1e-45|soc:105205437|hypothetical protein	Probable cytochrome P450 CYP44 OS=Caenorhabditis elegans OX=6239 GN=cyp-44A1 PE=3 SV=2
maker-478_pilon_pilon_pilon-augustus-gene-0.13-mRNA-1	0.789669	0.88478	0.807336	1.01191	1.20795	1.06809	1.32483	0.0268269	--	--	Molecular Function: copper ion transmembrane transporter activity (GO:0005375);; Cellular Component: late endosome (GO:0005770);; Cellular Component: integral component of plasma membrane (GO:0005887);; Biological Process: phagocytosis (GO:0006909);; Biological Process: response to bacterium (GO:0009617);; Cellular Component: cell surface (GO:0009986);; Cellular Component: endocytic vesicle membr…	K14686|2e-64|cfo:105256589|K14686 SLC31A1; solute carrier family 31 (copper transporter), member 1	Protein P80 OS=Dictyostelium discoideum OX=44689 GN=p80 PE=2 SV=1
maker-40190_pilon_pilon_pilon-augustus-gene-0.25-mRNA-1	0.730995	0.715991	0.650208	0.975405	1.22556	1.31819	1.67803	0.0373193	[C]	Energy production and conversion	--	--|7e-79|nvl:108566553|hypothetical protein	--
maker-3860_pilon_pilon_pilon-augustus-gene-0.50-mRNA-1	0.948003	0.52083	0.434901	1.60396	1.57135	1.34532	2.37462	0.0165525	[P]	Inorganic ion transport and metabolism	Molecular Function: arylsulfatase activity (GO:0004065);; Cellular Component: extracellular region (GO:0005576);; Biological Process: metabolic process (GO:0008152);; Molecular Function: metal ion binding (GO:0046872);;	--|1e-122|cscu:111623343|hypothetical protein	Arylsulfatase OS=Strongylocentrotus purpuratus OX=7668 PE=2 SV=1
maker-3848_pilon_pilon_pilon-augustus-gene-1.64-mRNA-1	1.31516	1.19174	1.12937	0.692793	1.01239	0.880699	0.711136	0.0424639	--	--	Molecular Function: GTPase activity (GO:0003924);; Molecular Function: GTP binding (GO:0005525);; Cellular Component: nucleus (GO:0005634);; Cellular Component: lysosome (GO:0005764);; Biological Process: phosphate ion transport (GO:0006817);;	K16185|0.0|cfo:105254403|K16185 RRAGA_B; Ras-related GTP-binding protein A/B	Ras-related GTP-binding protein A OS=Dictyostelium discoideum OX=44689 GN=ragA PE=2 SV=1
maker-38414_pilon_pilon_pilon-augustus-gene-0.55-mRNA-1	0.7209	0.739188	0.869286	1.05485	1.00092	1.09071	1.35078	0.0131302	[IQ]	--	--	--|1e-46|cscu:111628665|hypothetical protein	--
maker-35768_pilon_pilon_pilon-augustus-gene-0.11-mRNA-1	0.873266	0.9169	0.793807	1.11183	0.94859	1.05379	1.2052	0.0457847	--	--	Biological Process: protein N-linked glycosylation (GO:0006487);; Molecular Function: glycoprotein 6-alpha-L-fucosyltransferase activity (GO:0008424);; Cellular Component: integral component of membrane (GO:0016021);; Biological Process: protein N-linked glycosylation via asparagine (GO:0018279);; Cellular Component: Golgi cisterna membrane (GO:0032580);; Biological Process: protein glycosylation…	K00717|0.0|zne:110841379|K00717 FUT8; glycoprotein 6-alpha-L-fucosyltransferase [EC:2.4.1.68]	Alpha-(1,6)-fucosyltransferase OS=Drosophila melanogaster OX=7227 GN=FucT6 PE=1 SV=1
maker-28236_pilon_pilon_pilon-augustus-gene-0.5-mRNA-1	1.27878	1.15032	1.32311	0.793582	0.843909	0.865475	0.667063	0.00754012	[I]	Lipid transport and metabolism	Cellular Component: extracellular region (GO:0005576);; Molecular Function: carboxylic ester hydrolase activity (GO:0052689);;	--|1e-106|tca:657938|hypothetical protein	Venom carboxylesterase-6 OS=Apis mellifera OX=7460 PE=2 SV=1
maker-27602_pilon_pilon_pilon-augustus-gene-0.3-mRNA-1	1.77957	1.3952	1.31295	0.685448	0.924145	0.843943	0.546722	0.0257147	[P]	Inorganic ion transport and metabolism	Cellular Component: plasma membrane (GO:0005886);; Cellular Component: integral component of plasma membrane (GO:0005887);; Biological Process: sodium ion transport (GO:0006814);; Biological Process: pyruvate transport (GO:0006848);; Biological Process: determination of adult lifespan (GO:0008340);; Biological Process: regulation of sequestering of triglyceride (GO:0010889);; Molecular Function: …	K14445|0.0|dpx:DAPPUDRAFT_226776|K14445 SLC13A2_3_5; solute carrier family 13 (sodium-dependent dicarboxylate transporter), member 2/3/5	Protein I&apos;m not dead yet OS=Drosophila melanogaster OX=7227 GN=Indy PE=2 SV=2
maker-27578_pilon_pilon_pilon-augustus-gene-0.1-mRNA-1	1.49569	1.12113	1.46321	0.787654	0.997352	0.754143	0.622338	0.0296494	--	--	Cellular Component: cytoplasm (GO:0005737);; Cellular Component: centrosome (GO:0005813);; Cellular Component: microtubule (GO:0005874);; Molecular Function: microtubule binding (GO:0008017);; Biological Process: protein transport (GO:0015031);; Biological Process: cytoskeleton-dependent intracellular transport (GO:0030705);; Biological Process: cytoplasmic microtubule organization (GO:0031122);;…	K16536|1e-155|cscu:111625665|K16536 HOOK3; protein HOOK3	Protein Hook homolog OS=Branchiostoma floridae OX=7739 GN=BRAFLDRAFT_281537 PE=3 SV=1
maker-25546_pilon_pilon_pilon-augustus-gene-0.29-mRNA-1	0.626381	0.839876	0.596181	1.30723	1.10156	1.10329	1.70288	0.00957123	--	--	Molecular Function: transporter activity (GO:0005215);; Cellular Component: cytoplasm (GO:0005737);; Molecular Function: lipid binding (GO:0008289);;	--|2e-35|fcd:110842988|hypothetical protein	Fatty acid-binding protein OS=Blomia tropicalis OX=40697 PE=1 SV=1
maker-21084_pilon_pilon_pilon-augustus-gene-0.23-mRNA-1	1.33111	1.10699	1.12331	0.876422	0.995212	0.767889	0.741145	0.0349185	[V]	Defense mechanisms	Molecular Function: ATP binding (GO:0005524);; Cellular Component: plasma membrane (GO:0005886);; Biological Process: ommochrome biosynthetic process (GO:0006727);; Cellular Component: integral component of membrane (GO:0016021);; Molecular Function: pigment binding (GO:0031409);; Molecular Function: ATPase activity, coupled to transmembrane movement of substances (GO:0042626);;	K21396|0.0|dpx:DAPPUDRAFT_347380|K21396 WHT; ATP-binding cassette, subfamily G (WHITE), eye pigment precursor transporter	Protein white OS=Anopheles gambiae OX=7165 GN=w PE=2 SV=1
maker-208_pilon_pilon_pilon-augustus-gene-0.2-mRNA-1	1.09468	0.988014	0.989729	0.629338	0.844158	0.789166	0.736443	0.0330124	[S]	Function unknown	Cellular Component: Golgi membrane (GO:0000139);; Biological Process: GPI anchor metabolic process (GO:0006505);; Biological Process: GPI anchor biosynthetic process (GO:0006506);; Cellular Component: integral component of membrane (GO:0016021);; Molecular Function: hydrolase activity, acting on ester bonds (GO:0016788);; Cellular Component: intrinsic component of endoplasmic reticulum membrane (…	K23553|5e-69|fcd:110851865|K23553 PGAP3; post-GPI attachment to proteins factor 3	Post-GPI attachment to proteins factor 3 OS=Drosophila melanogaster OX=7227 GN=PGAP3 PE=1 SV=2
maker-20680_pilon_pilon_pilon-augustus-gene-0.24-mRNA-1	0.743372	0.777234	0.810737	1.19203	1.09814	1.23061	1.5102	0.00317353	--	--	Biological Process: fatty acid alpha-oxidation (GO:0001561);; Molecular Function: L-ascorbic acid binding (GO:0031418);; Molecular Function: metal ion binding (GO:0046872);; Molecular Function: phytanoyl-CoA dioxygenase activity (GO:0048244);;	--|1e-107|dpx:DAPPUDRAFT_321740|hypothetical protein	Probable phytanoyl-CoA dioxygenase OS=Caenorhabditis elegans OX=6239 GN=ZK550.6 PE=3 SV=2
maker-2048_pilon_pilon_pilon-augustus-gene-5.42-mRNA-1	1.25104	1.02559	1.22622	0.676324	1.00638	0.751577	0.694945	0.0496958	--	--	Cellular Component: extracellular space (GO:0005615);; Biological Process: transport (GO:0006810);; Molecular Function: pigment binding (GO:0031409);; Molecular Function: small molecule binding (GO:0036094);;	K03098|3e-11|prap:110993124|K03098 APOD; apolipoprotein D and lipocalin family protein	Crustacyanin-C1 subunit OS=Homarus gammarus OX=6707 PE=1 SV=1
maker-20302_pilon_pilon_pilon-augustus-gene-3.40-mRNA-1	0.799596	0.857988	0.530923	1.38523	0.999633	1.33161	1.69818	0.0330859	[M]	Cell wall/membrane/envelope biogenesis	Biological Process: Notch signaling pathway (GO:0007219);; Molecular Function: GDP-mannose 4,6-dehydratase activity (GO:0008446);; Biological Process: GDP-mannose metabolic process (GO:0019673);; Biological Process: GDP-L-fucose biosynthetic process (GO:0042350);; Biological Process: 'de novo' GDP-L-fucose biosynthetic process (GO:0042351);; Biological Process: oogenesis (GO:0048477);; Biological…	K01711|0.0|fcd:110848597|K01711 gmd; GDPmannose 4,6-dehydratase [EC:4.2.1.47]	GDP-mannose 4,6 dehydratase OS=Drosophila melanogaster OX=7227 GN=Gmd PE=1 SV=2
maker-1548_pilon_pilon_pilon-augustus-gene-2.15-mRNA-1	1.20224	1.19005	1.15365	0.890312	0.973042	0.904247	0.780499	0.00245125	--	--	--	K13855|0.0|btab:109044226|K13855 SLC4A2; solute carrier family 4 (anion exchanger), member 2	--
maker-15406_pilon_pilon_pilon-augustus-gene-1.14-mRNA-1	1.25964	1.09217	1.14188	0.940171	0.947264	0.928546	0.806019	0.0436004	--	--	--	--|1e-37|soc:105205437|hypothetical protein	--
maker-12610_pilon_pilon_pilon-augustus-gene-0.10-mRNA-1	0.907563	0.776571	0.846842	1.19935	1.06276	1.26951	1.39536	0.0145075	[KL]	--	Molecular Function: nucleotide binding (GO:0000166);; Molecular Function: DNA binding (GO:0003677);; Molecular Function: DNA helicase activity (GO:0003678);; Molecular Function: ATP binding (GO:0005524);; Cellular Component: nucleus (GO:0005634);; Cellular Component: transcription factor complex (GO:0005667);; Cellular Component: polytene chromosome (GO:0005700);; Biological Process: chromatin or…	K11654|1e-128|pxy:105386330|K11654 SMARCA5; SWI/SNF-related matrix-associated actin-dependent regulator of chromatin subfamily A member 5 [EC:3.6.4.-]	Chromatin-remodeling complex ATPase chain Iswi OS=Drosophila melanogaster OX=7227 GN=Iswi PE=1 SV=1
maker-12320_pilon_pilon_pilon-augustus-gene-0.4-mRNA-1	0.788594	0.726048	0.60045	1.00362	1.22904	1.32096	1.68013	0.023901	[R]	General function prediction only	Biological Process: Mo-molybdopterin cofactor biosynthetic process (GO:0006777);; Molecular Function: Mo-molybdopterin cofactor sulfurase activity (GO:0008265);; Molecular Function: molybdenum ion binding (GO:0030151);; Molecular Function: pyridoxal phosphate binding (GO:0030170);; Biological Process: molybdopterin cofactor metabolic process (GO:0043545);; Molecular Function: molybdenum cofactor …	--|2e-70|obo:105283572|hypothetical protein	Molybdenum cofactor sulfurase 2 OS=Culex quinquefasciatus OX=7176 GN=mal2 PE=3 SV=1
augustus-6258_pilon_pilon_pilon-processed-gene-0.13-mRNA-1	0.743418	0.783236	1.29574	1.78284	1.54016	1.38357	1.66758	0.0484001	--	--	--	--|1e-06|cscu:111613413|hypothetical protein	--

## Sheet: DEP-IIvsIII
DEP--HE-Ⅱ versus HE-Ⅲ
#id	HE-II-1	HE-II-2	HE-II-3	HE-III-1	HE-III-2	HE-III-3	FoldChange	Pvalue	COG_class	COG_class_annotation	GO_annotation	KEGG_annotation	Swissprot_annotation
maker-8264_pilon_pilon_pilon-augustus-gene-0.17-mRNA-1	0.959998	1.08086	1.10772	1.28393	1.19449	1.31975	1.20631	0.0225388	[I]	Lipid transport and metabolism	Molecular Function: acyl-CoA dehydrogenase activity (GO:0003995);; Molecular Function: acyl-CoA oxidase activity (GO:0003997);; Cellular Component: peroxisome (GO:0005777);; Biological Process: generation of precursor metabolites and energy (GO:0006091);; Biological Process: lipid metabolic process (GO:0006629);; Biological Process: fatty acid beta-oxidation (GO:0006635);; Biological Process: pro…	K00232|0.0|tca:662475|K00232 E1.3.3.6; acyl-CoA oxidase [EC:1.3.3.6]	Probable peroxisomal acyl-coenzyme A oxidase 1 OS=Drosophila melanogaster OX=7227 GN=CG5009 PE=1 SV=1
maker-7658_pilon_pilon_pilon-augustus-gene-0.57-mRNA-1	1.2829	1.04601	1.17303	0.876811	0.828244	0.963216	0.761941	0.0352279	[LKJ]	--	Biological Process: mRNA splicing, via spliceosome (GO:0000398);; Molecular Function: RNA binding (GO:0003723);; Molecular Function: ATP-dependent RNA helicase activity (GO:0004004);; Molecular Function: helicase activity (GO:0004386);; Molecular Function: ATP binding (GO:0005524);; Molecular Function: zinc ion binding (GO:0008270);; Biological Process: RNA secondary structure unwinding (GO:00105…	K13116|0.0|ame:408524|K13116 DDX41; ATP-dependent RNA helicase DDX41 [EC:3.6.4.13]	ATP-dependent RNA helicase abstrakt OS=Drosophila melanogaster OX=7227 GN=abs PE=1 SV=1
maker-4782_pilon_pilon_pilon-augustus-gene-3.17-mRNA-1	1.02174	1.20276	1.15888	0.866737	0.78532	0.999557	0.783718	0.0432235	[R]	General function prediction only	--	K12231|0.0|zne:110834547|K12231 HECTD1; E3 ubiquitin-protein ligase HECTD1 [EC:2.3.2.26]	E3 ubiquitin-protein ligase Ufd4 OS=Drosophila melanogaster OX=7227 GN=Ufd4 PE=2 SV=1
maker-45562_pilon_pilon_pilon-augustus-gene-0.4-mRNA-1	1.04985	1.30715	1.04783	0.767018	0.763847	0.694281	0.653526	0.0368662	[M]	Cell wall/membrane/envelope biogenesis	Cellular Component: plasma membrane (GO:0005886);; Biological Process: cell adhesion (GO:0007155);; Cellular Component: anchored component of membrane (GO:0031225);;	--|0.0|zne:110837807|hypothetical protein	Fasciclin-1 OS=Schistocerca americana OX=7009 GN=FAS1 PE=1 SV=1
maker-42272_pilon_pilon_pilon-augustus-gene-0.17-mRNA-1	0.940629	0.957962	1.03827	0.762261	0.783492	0.824512	0.807075	0.00987982	[L]	Replication, recombination and repair	Biological Process: lipid catabolic process (GO:0016042);; Molecular Function: hydrolase activity, acting on ester bonds (GO:0016788);;	--|4e-88|cscu:111628665|hypothetical protein	Lipase 3 OS=Drosophila melanogaster OX=7227 GN=Lip3 PE=2 SV=1
maker-39270_pilon_pilon_pilon-augustus-gene-0.1-mRNA-1	0.863966	0.86431	0.636778	1.06401	1.14112	1.05362	1.37787	0.045916	--	--	--	--|4e-08|dpa:109543657|hypothetical protein	--
maker-3860_pilon_pilon_pilon-augustus-gene-0.50-mRNA-1	1.60396	1.57135	1.34532	0.945151	0.805764	1.15073	0.641866	0.0151477	[P]	Inorganic ion transport and metabolism	Molecular Function: arylsulfatase activity (GO:0004065);; Cellular Component: extracellular region (GO:0005576);; Biological Process: metabolic process (GO:0008152);; Molecular Function: metal ion binding (GO:0046872);;	--|1e-122|cscu:111623343|hypothetical protein	Arylsulfatase OS=Strongylocentrotus purpuratus OX=7668 PE=2 SV=1
maker-3230_pilon_pilon_pilon-augustus-gene-0.27-mRNA-1	0.464138	0.949713	0.638001	2.35245	1.52049	1.54314	2.63961	0.0357079	--	--	Cellular Component: plasma membrane (GO:0005886);; Biological Process: dorsal closure (GO:0007391);; Biological Process: central nervous system development (GO:0007417);; Biological Process: peripheral nervous system development (GO:0007422);; Biological Process: cholesterol metabolic process (GO:0008203);; Cellular Component: integral component of membrane (GO:0016021);; Biological Process: inte…	K12385|0.0|tca:655972|K12385 NPC1; Niemann-Pick C1 protein	NPC intracellular cholesterol transporter 1 homolog 1b OS=Drosophila melanogaster OX=7227 GN=Npc1b PE=2 SV=2
maker-29908_pilon_pilon_pilon-augustus-gene-0.37-mRNA-1	0.817038	0.685215	0.551739	1.18953	1.19544	1.19614	1.74349	0.0218272	--	--	Molecular Function: extracellular matrix structural constituent (GO:0005201);; Molecular Function: calcium ion binding (GO:0005509);; Cellular Component: basement membrane (GO:0005604);; Cellular Component: basal lamina (GO:0005605);; Biological Process: multicellular organism development (GO:0007275);; Biological Process: extracellular matrix organization (GO:0030198);; Biological Process: posit…	K23342|4e-22|pxy:105395338|K23342 FBN2_3; fibrillin 2/3	Fibulin-1 OS=Caenorhabditis elegans OX=6239 GN=fbl-1 PE=1 SV=3
maker-2818_pilon_pilon_pilon-augustus-gene-2.17-mRNA-1	0.936663	0.882608	0.797426	1.08384	0.959592	1.10766	1.20422	0.0445368	[E]	Amino acid transport and metabolism	Biological Process: urea cycle (GO:0000050);; Molecular Function: argininosuccinate synthase activity (GO:0004055);; Molecular Function: ATP binding (GO:0005524);; Biological Process: arginine biosynthetic process (GO:0006526);;	K01940|0.0|zne:110839915|K01940 argG; argininosuccinate synthase [EC:6.3.4.5]	Argininosuccinate synthase OS=Aedes aegypti OX=7159 GN=AAEL004701 PE=3 SV=1
maker-254_pilon_pilon_pilon-augustus-gene-1.19-mRNA-1	0.788697	0.801346	0.736779	0.874982	0.997902	0.927445	1.2035	0.0282642	--	--	Molecular Function: calcium:sodium antiporter activity (GO:0005432);; Molecular Function: calcium ion binding (GO:0005509);; Cellular Component: mitochondrion (GO:0005739);; Cellular Component: mitochondrial inner membrane (GO:0005743);; Biological Process: mitochondrial calcium ion transmembrane transport (GO:0006851);; Biological Process: cellular metal ion homeostasis (GO:0006875);; Biological…	K17800|1e-116|tca:655330|K17800 LETM1; LETM1 and EF-hand domain-containing protein 1, mitochondrial	Mitochondrial proton/calcium exchanger protein OS=Drosophila melanogaster OX=7227 GN=Letm1 PE=2 SV=2
maker-20302_pilon_pilon_pilon-augustus-gene-3.40-mRNA-1	1.38523	0.999633	1.33161	0.708647	0.705921	0.950293	0.636317	0.0433137	[M]	Cell wall/membrane/envelope biogenesis	Biological Process: Notch signaling pathway (GO:0007219);; Molecular Function: GDP-mannose 4,6-dehydratase activity (GO:0008446);; Biological Process: GDP-mannose metabolic process (GO:0019673);; Biological Process: GDP-L-fucose biosynthetic process (GO:0042350);; Biological Process: 'de novo' GDP-L-fucose biosynthetic process (GO:0042351);; Biological Process: oogenesis (GO:0048477);; Biological…	K01711|0.0|fcd:110848597|K01711 gmd; GDPmannose 4,6-dehydratase [EC:4.2.1.47]	GDP-mannose 4,6 dehydratase OS=Drosophila melanogaster OX=7227 GN=Gmd PE=1 SV=2
maker-20064_pilon_pilon_pilon-augustus-gene-2.45-mRNA-1	0.530439	0.944786	0.323996	1.47279	1.63847	1.14348	2.36476	0.0267795	[IQR]	--	Biological Process: tetrahydrobiopterin biosynthetic process (GO:0006729);; Biological Process: response to methotrexate (GO:0031427);; Molecular Function: pteridine reductase activity (GO:0047040);;	--|1e-37|dpx:DAPPUDRAFT_300459|hypothetical protein	Pteridine reductase 1 OS=Leishmania tarentolae OX=5689 GN=PTR1 PE=1 SV=1
maker-17158_pilon_pilon_pilon-augustus-gene-1.21-mRNA-1	1.13719	0.896926	0.675791	1.56224	1.40907	1.63548	1.69998	0.0248931	--	--	--	--|8e-09|dwi:6650534|hypothetical protein	--
maker-118542_pilon_pilon_pilon-augustus-gene-0.1-mRNA-1	0.73943	0.817665	0.699286	1.28017	1.02239	1.02641	1.47536	0.0377655	--	--	--	--|5e-07|aag:5566598|hypothetical protein	--
maker-10706_pilon_pilon_pilon-augustus-gene-0.14-mRNA-1	0.631599	0.98581	1.02545	1.79234	1.23132	1.53369	1.7244	0.0388114	--	--	--	--|2e-23|btab:109042200|hypothetical protein	--
maker-10446_pilon_pilon_pilon-augustus-gene-0.28-mRNA-1	0.976237	1.10075	1.2074	0.706488	0.760601	0.885051	0.716157	0.0238344	--	--	Cellular Component: nucleus (GO:0005634);; Cellular Component: cell-cell adherens junction (GO:0005913);; Biological Process: embryonic body morphogenesis (GO:0010172);; Biological Process: cell-cell adhesion (GO:0016337);; Cellular Component: catenin complex (GO:0016342);; Biological Process: regulation of protein localization (GO:0032880);; Biological Process: regulation of actin cytoskeleton o…	K23491|1e-156|acep:105627306|K23491 CTNND2; catenin delta-2	Juxtamembrane domain-associated catenin OS=Caenorhabditis elegans OX=6239 GN=jac-1 PE=1 SV=2
augustus-6258_pilon_pilon_pilon-processed-gene-0.13-mRNA-1	1.58284	1.44016	1.38357	0.841002	0.806065	1.18614	0.64295	0.0192577	--	--	--	--|1e-06|cscu:111613413|hypothetical protein	--
augustus-48954_pilon_pilon_pilon-processed-gene-0.9-mRNA-1	1.04046	1.1423	1.2415	0.653492	0.684086	0.940427	0.665255	0.0313892	[J]	Translation, ribosomal structure and biogenesis	Biological Process: tRNA processing (GO:0008033);; Biological Process: RNA modification (GO:0009451);; Cellular Component: endomembrane system (GO:0012505);; Cellular Component: integral component of membrane (GO:0016021);; Molecular Function: metal ion binding (GO:0046872);; Molecular Function: 4 iron, 4 sulfur cluster binding (GO:0051539);; Molecular Function: tRNA (N(6)-L-threonylcarbamoyladen…	K15865|1e-19|dan:Dana_GF11786|K15865 CDKAL1; threonylcarbamoyladenosine tRNA methylthiotransferase CDKAL1 [EC:2.8.4.5]	Threonylcarbamoyladenosine tRNA methylthiotransferase OS=Drosophila pseudoobscura pseudoobscura OX=46245 GN=GA19679 PE=3 SV=1
augustus-42202_pilon_pilon_pilon-processed-gene-0.4-mRNA-1	1.57035	1.08836	1.54738	0.64828	0.674232	1.02165	0.557326	0.0381975	--	--	Molecular Function: choline O-acetyltransferase activity (GO:0004102);; Cellular Component: nucleus (GO:0005634);; Cellular Component: cytosol (GO:0005829);; Biological Process: chemical synaptic transmission (GO:0007268);; Biological Process: neuromuscular synaptic transmission (GO:0007274);; Biological Process: nervous system development (GO:0007399);; Biological Process: acetylcholine biosynth…	K08766|0.0|dpx:DAPPUDRAFT_221441|K08766 CPT2; carnitine O-palmitoyltransferase 2 [EC:2.3.1.21]	Choline O-acetyltransferase OS=Drosophila melanogaster OX=7227 GN=ChAT PE=1 SV=3
augustus-23884_pilon_pilon_pilon-processed-gene-2.16-mRNA-1	1.02548	0.94639	0.831427	1.27354	1.29479	1.31521	1.38535	0.0198411	--	--	--	--|4e-30|dme:Dmel_CG5700|hypothetical protein	--
augustus-23480_pilon_pilon_pilon-processed-gene-0.2-mRNA-1	0.886259	0.847963	0.769393	1.13095	1.00809	1.1135	1.29913	0.00862825	[R]	General function prediction only	--	--|2e-17|lcq:111686801|hypothetical protein	--

## Sheet: DEP-IIIvsIV
DEP--HE-Ⅲ versus HE-Ⅳ
#id	HE-III-1	HE-III-2	HE-III-3	HE-IV-1	HE-IV-2	HE-IV-3	FoldChange	Pvalue	COG_class	COG_class_annotation	GO_annotation	KEGG_annotation	Swissprot_annotation
maker-9432_pilon_pilon_pilon-augustus-gene-1.21-mRNA-1	0.808426	0.695683	0.807184	1.24214	1.02986	1.0796	1.4501	0.0157913	--	--	Molecular Function: calcium ion binding (GO:0005509);;	--|2e-59|pbar:105423302|hypothetical protein	Troponin C, isoform 1 OS=Homarus americanus OX=6706 PE=1 SV=1
maker-6042_pilon_pilon_pilon-augustus-gene-1.35-mRNA-1	0.914619	0.791651	0.943465	1.05719	1.04408	1.14663	1.22575	0.0295383	[J]	Translation, ribosomal structure and biogenesis	Molecular Function: glycine-tRNA ligase activity (GO:0004820);; Molecular Function: ATP binding (GO:0005524);; Cellular Component: cytoplasm (GO:0005737);; Biological Process: glycyl-tRNA aminoacylation (GO:0006426);; Biological Process: diadenosine tetraphosphate biosynthetic process (GO:0015966);; Molecular Function: protein dimerization activity (GO:0046983);;	--|2e-46|cscu:111628665|hypothetical protein	Glycine--tRNA ligase OS=Bombyx mori OX=7091 PE=1 SV=2
maker-5968_pilon_pilon_pilon-augustus-gene-0.24-mRNA-1	1.24709	1.11245	0.960131	1.54188	1.4827	1.28832	1.29919	0.0429894	[FGR]	--	Molecular Function: nucleotide binding (GO:0000166);; Cellular Component: nucleus (GO:0005634);; Cellular Component: cytoplasm (GO:0005737);; Molecular Function: hydrolase activity (GO:0016787);;	--|4e-46|zne:110829109|hypothetical protein	Histidine triad nucleotide-binding protein OS=Entamoeba histolytica OX=5759 GN=EHI_093910 PE=1 SV=1
maker-5630_pilon_pilon_pilon-augustus-gene-0.50-mRNA-1	0.952979	0.970377	0.894317	0.74244	0.750689	0.805477	0.815782	0.00500019	--	--	Molecular Function: metalloendopeptidase activity (GO:0004222);; Biological Process: peptide metabolic process (GO:0006518);; Molecular Function: metal ion binding (GO:0046872);;	K01410|0.0|aag:110675343|K01410 MIPEP; mitochondrial intermediate peptidase [EC:3.4.24.59]	Thimet-like oligopeptidase OS=Dictyostelium discoideum OX=44689 GN=DDB_G0292362 PE=3 SV=1
maker-5408_pilon_pilon_pilon-augustus-gene-0.20-mRNA-1	0.856027	0.961974	0.940333	1.19466	1.17451	1.15718	1.27844	0.00958103	--	--	--	--|1e-12|cscu:111621714|hypothetical protein	--
maker-53080_pilon_pilon_pilon-augustus-gene-0.2-mRNA-1	0.862584	0.845199	0.657637	1.43242	1.1626	1.09645	1.5606	0.0293417	[O]	Posttranslational modification, protein turnover, chaperones	--	K10590|0.0|zne:110838259|K10590 TRIP12; E3 ubiquitin-protein ligase TRIP12 [EC:2.3.2.26]	E3 ubiquitin-protein ligase Ufd4 OS=Drosophila melanogaster OX=7227 GN=Ufd4 PE=2 SV=1
maker-52396_pilon_pilon_pilon-augustus-gene-0.5-mRNA-1	1.01246	1.05322	0.716044	0.438794	0.605153	0.514965	0.560411	0.0444694	[ER]	--	Biological Process: sodium ion transport (GO:0006814);; Molecular Function: symporter activity (GO:0015293);; Cellular Component: integral component of membrane (GO:0016021);;	K14388|1e-101|cscu:111631944|K14388 SLC5A8_12; solute carrier family 5 (sodium-coupled monocarboxylate transporter), member 8/12	Putative sodium-dependent multivitamin transporter OS=Drosophila melanogaster OX=7227 GN=CG32669 PE=2 SV=1
maker-45804_pilon_pilon_pilon-augustus-gene-0.12-mRNA-1	0.815681	0.87168	0.788737	1.0238	1.07842	1.00532	1.25501	0.00316393	[O]	Posttranslational modification, protein turnover, chaperones	Cellular Component: nucleus (GO:0005634);; Cellular Component: cytoplasm (GO:0005737);; Biological Process: intracellular protein transport (GO:0006886);;	K20223|1e-179|vem:105568549|K20223 IPO7; importin-7	Probable importin-7 homolog OS=Dictyostelium discoideum OX=44689 GN=DDB_G0269860 PE=3 SV=1
maker-40390_pilon_pilon_pilon-augustus-gene-0.7-mRNA-1	1.10358	1.00842	1.02065	1.3411	1.18133	1.29881	1.21981	0.0215308	--	--	--	--|1e-167|cscu:111628230|hypothetical protein	--
maker-40042_pilon_pilon_pilon-augustus-gene-0.28-mRNA-1	0.751981	0.754643	0.906322	2.10933	1.62574	1.41079	2.1326	0.0410283	[E]	Amino acid transport and metabolism	Molecular Function: glycine hydroxymethyltransferase activity (GO:0004372);; Cellular Component: mitochondrion (GO:0005739);; Biological Process: glycine metabolic process (GO:0006544);; Biological Process: L-serine metabolic process (GO:0006563);; Biological Process: serine family amino acid metabolic process (GO:0009069);; Biological Process: embryo development ending in birth or egg hatching (…	K00600|1e-168|haw:110376519|K00600 glyA; glycine hydroxymethyltransferase [EC:2.1.2.1]	Serine hydroxymethyltransferase OS=Caenorhabditis briggsae OX=6238 GN=mel-32 PE=3 SV=3
maker-37920_pilon_pilon_pilon-augustus-gene-0.7-mRNA-1	0.864811	0.844699	0.990124	1.24921	1.4524	1.53722	1.57015	0.0125773	[E]	Amino acid transport and metabolism	Molecular Function: microtubule motor activity (GO:0003777);; Molecular Function: ATP binding (GO:0005524);; Cellular Component: cytoplasm (GO:0005737);; Cellular Component: microtubule (GO:0005874);; Cellular Component: plasma membrane (GO:0005886);; Cellular Component: cilium (GO:0005929);; Biological Process: microtubule-based movement (GO:0007018);; Biological Process: multicellular organism …	--|1e-148|ame:411772|hypothetical protein	Cytoplasmic dynein 2 heavy chain 1 OS=Tripneustes gratilla OX=7673 GN=DYH1B PE=2 SV=2
maker-3540_pilon_pilon_pilon-augustus-gene-0.6-mRNA-1	0.592041	0.982412	0.768981	1.40081	1.1401	1.08694	1.54809	0.046357	--	--	Molecular Function: KDEL sequence binding (GO:0005046);; Cellular Component: endoplasmic reticulum (GO:0005783);; Cellular Component: endoplasmic reticulum membrane (GO:0005789);; Biological Process: protein retention in ER lumen (GO:0006621);; Biological Process: retrograde vesicle-mediated transport, Golgi to ER (GO:0006890);; Biological Process: protein transport (GO:0015031);; Cellular Compon…	K10949|1e-125|cscu:111636582|K10949 KDELR; ER lumen protein retaining receptor	ER lumen protein-retaining receptor OS=Drosophila melanogaster OX=7227 GN=KdelR PE=2 SV=1
maker-34302_pilon_pilon_pilon-augustus-gene-0.4-mRNA-1	1.0776	1.20405	1.01269	0.876744	0.832037	0.967776	0.812471	0.0460696	--	--	Molecular Function: cysteine-type endopeptidase activity (GO:0004197);; Cellular Component: mitochondrion (GO:0005739);; Cellular Component: cytosol (GO:0005829);; Biological Process: apoptotic process (GO:0006915);; Biological Process: actin filament organization (GO:0007015);; Biological Process: multicellular organism development (GO:0007275);; Biological Process: ovarian nurse cell to oocyte …	K04397|4e-51|pgc:109856752|K04397 CASP7; caspase 7 [EC:3.4.22.60]	Caspase-1 OS=Drosophila melanogaster OX=7227 GN=Dcp-1 PE=1 SV=1
maker-342_pilon_pilon_pilon-augustus-gene-0.13-mRNA-1	1.00707	0.997063	0.920156	1.18249	1.15478	1.34052	1.25767	0.0321888	[J]	Translation, ribosomal structure and biogenesis	Molecular Function: tRNA binding (GO:0000049);; Molecular Function: aminoacyl-tRNA editing activity (GO:0002161);; Molecular Function: phenylalanine-tRNA ligase activity (GO:0004826);; Molecular Function: ATP binding (GO:0005524);; Cellular Component: cytoplasm (GO:0005737);; Biological Process: phenylalanyl-tRNA aminoacylation (GO:0006432);; Cellular Component: phenylalanine-tRNA ligase complex …	K01889|1e-144|ccal:108631555|K01889 FARSA; phenylalanyl-tRNA synthetase alpha chain [EC:6.1.1.20]	Phenylalanine--tRNA ligase alpha subunit OS=Drosophila melanogaster OX=7227 GN=alpha-PheRS PE=1 SV=1
maker-29456_pilon_pilon_pilon-augustus-gene-0.10-mRNA-1	0.888362	0.973708	0.94507	0.740813	0.727052	0.755824	0.792154	0.0101679	[C]	Energy production and conversion	Molecular Function: oxoglutarate dehydrogenase (succinyl-transferring) activity (GO:0004591);; Cellular Component: mitochondrion (GO:0005739);; Cellular Component: mitochondrial matrix (GO:0005759);; Biological Process: generation of precursor metabolites and energy (GO:0006091);; Biological Process: glycolytic process (GO:0006096);; Biological Process: tricarboxylic acid cycle (GO:0006099);; Mol…	K00164|0.0|btab:109043293|K00164 OGDH; 2-oxoglutarate dehydrogenase E1 component [EC:1.2.4.2]	2-oxoglutarate dehydrogenase, mitochondrial OS=Caenorhabditis briggsae OX=6238 GN=ogdh-1 PE=3 SV=1
maker-29158_pilon_pilon_pilon-augustus-gene-0.10-mRNA-1	0.757095	0.72784	1.08056	2.52456	1.8013	1.66121	2.33368	0.0356947	[E]	Amino acid transport and metabolism	Cellular Component: peroxisome (GO:0005777);; Molecular Function: sarcosine oxidase activity (GO:0008115);; Biological Process: L-lysine catabolic process to acetyl-CoA via L-pipecolate (GO:0033514);; Molecular Function: L-pipecolate oxidase activity (GO:0050031);; Biological Process: oxidation-reduction process (GO:0055114);;	K00306|3e-34|fcd:110844493|K00306 PIPOX; sarcosine oxidase / L-pipecolate oxidase [EC:1.5.3.1 1.5.3.7]	Putative sarcosine oxidase OS=Caenorhabditis elegans OX=6239 GN=C15B12.1 PE=3 SV=2
maker-28430_pilon_pilon_pilon-augustus-gene-0.21-mRNA-1	0.822905	0.78472	0.983683	1.37435	1.18536	1.20007	1.45092	0.0105958	--	--	Molecular Function: nuclear export signal receptor activity (GO:0005049);; Cellular Component: nucleus (GO:0005634);; Cellular Component: nuclear pore (GO:0005643);; Cellular Component: cytoplasm (GO:0005737);; Biological Process: protein export from nucleus (GO:0006611);; Molecular Function: Ran GTPase binding (GO:0008536);; Biological Process: mRNA transport (GO:0051028);;	K18460|0.0|tca:655656|K18460 XPO7; exportin-7	Ran-binding protein 16 OS=Drosophila melanogaster OX=7227 GN=Ranbp16 PE=2 SV=1
maker-2818_pilon_pilon_pilon-augustus-gene-2.17-mRNA-1	1.08384	0.959592	1.10766	1.45623	1.43204	1.1978	1.29672	0.0428168	[E]	Amino acid transport and metabolism	Biological Process: urea cycle (GO:0000050);; Molecular Function: argininosuccinate synthase activity (GO:0004055);; Molecular Function: ATP binding (GO:0005524);; Biological Process: arginine biosynthetic process (GO:0006526);;	K01940|0.0|zne:110839915|K01940 argG; argininosuccinate synthase [EC:6.3.4.5]	Argininosuccinate synthase OS=Aedes aegypti OX=7159 GN=AAEL004701 PE=3 SV=1
maker-2808_pilon_pilon_pilon-augustus-gene-0.6-mRNA-1	0.931594	0.693772	0.942018	1.19151	1.18925	1.50403	1.51313	0.0321726	--	--	Molecular Function: calcium ion binding (GO:0005509);; Cellular Component: cytoplasm (GO:0005737);; Molecular Function: microtubule binding (GO:0008017);; Biological Process: cell differentiation (GO:0030154);;	--|3e-44|aga:AgaP_AGAP002667|hypothetical protein	Translationally-controlled tumor protein homolog OS=Anopheles gambiae OX=7165 GN=Tctp PE=3 SV=2
maker-26514_pilon_pilon_pilon-augustus-gene-0.36-mRNA-1	1.29627	1.10264	1.00596	0.78785	0.90759	0.815697	0.737512	0.0354911	--	--	--	--|3e-18|nvi:100121467|hypothetical protein	--
maker-21934_pilon_pilon_pilon-augustus-gene-0.14-mRNA-1	0.899524	0.9319	0.975948	1.24128	1.04527	1.20352	1.24318	0.0495151	--	--	Biological Process: mitotic sister chromatid segregation (GO:0000070);; Cellular Component: chromatin (GO:0000785);; Cellular Component: condensed chromosome (GO:0000793);; Molecular Function: DNA binding (GO:0003677);; Cellular Component: nucleus (GO:0005634);; Cellular Component: cohesin complex (GO:0008278);; Biological Process: meiotic sister chromatid cohesion (GO:0051177);; Biological Proce…	K06671|3e-94|zne:110834977|K06671 STAG1_2; cohesin complex subunit SA-1/2	Cohesin subunit scc-3 OS=Caenorhabditis elegans OX=6239 GN=scc-3 PE=1 SV=1
maker-210_pilon_pilon_pilon-augustus-gene-0.43-mRNA-1	0.904685	0.898626	0.880423	1.07962	1.2593	1.09105	1.27805	0.0484447	--	--	Molecular Function: lipid transporter activity (GO:0005319);; Molecular Function: lipid binding (GO:0008289);; Molecular Function: nutrient reservoir activity (GO:0045735);; Biological Process: oogenesis (GO:0048477);;	--|2e-35|cscu:111623052|hypothetical protein	Vitellogenin OS=Fenneropenaeus merguiensis OX=71412 PE=1 SV=2
maker-20628_pilon_pilon_pilon-augustus-gene-0.11-mRNA-1	0.819693	0.777762	0.875057	0.996394	0.929874	1.05638	1.20632	0.0235403	[O]	Posttranslational modification, protein turnover, chaperones	Molecular Function: glutathione transferase activity (GO:0004364);; Cellular Component: cytoplasm (GO:0005737);; Biological Process: glutathione metabolic process (GO:0006749);; Biological Process: response to toxic substance (GO:0009636);;	K00799|2e-38|dpx:DAPPUDRAFT_304194|K00799 GST; glutathione S-transferase [EC:2.5.1.18]	Glutathione S-transferase D5 OS=Drosophila melanogaster OX=7227 GN=GstD5 PE=1 SV=2
maker-19220_pilon_pilon_pilon-augustus-gene-0.23-mRNA-1	0.858553	0.901511	0.993651	1.1627	1.19442	1.01433	1.22433	0.0446757	[IQR]	--	Biological Process: reproduction (GO:0000003);; Cellular Component: endoplasmic reticulum (GO:0005783);; Biological Process: steroid biosynthetic process (GO:0006694);; Biological Process: androgen metabolic process (GO:0008209);; Biological Process: estrogen metabolic process (GO:0008210);; Biological Process: embryo development (GO:0009790);; Biological Process: molting cycle, collagen and cuti…	--|3e-41|btab:109044053|hypothetical protein	Very-long-chain 3-oxooacyl-coA reductase let-767 OS=Caenorhabditis elegans OX=6239 GN=let-767 PE=1 SV=2
maker-1716_pilon_pilon_pilon-augustus-gene-0.24-mRNA-1	0.442933	0.38428	0.84628	0.981302	0.996273	1.29363	1.95471	0.0458344	[LO]	--	Molecular Function: DNA binding (GO:0003677);; Molecular Function: chromatin binding (GO:0003682);; Molecular Function: ATP binding (GO:0005524);; Cellular Component: nuclear origin of replication recognition complex (GO:0005664);; Biological Process: DNA replication initiation (GO:0006270);; Biological Process: DNA amplification (GO:0006277);; Biological Process: cell proliferation (GO:0008283);…	K02603|1e-124|cscu:111626847|K02603 ORC1; origin recognition complex subunit 1	Origin recognition complex subunit 1 OS=Drosophila melanogaster OX=7227 GN=Orc1 PE=1 SV=2
maker-15250_pilon_pilon_pilon-augustus-gene-0.7-mRNA-1	0.779015	0.831777	0.965738	1.25815	1.20947	1.08093	1.37726	0.0135023	--	--	Cellular Component: integral component of membrane (GO:0016021);;	K15377|1e-110|dpx:DAPPUDRAFT_305570|K15377 SLC44A2_4_5; solute carrier family 44 (choline transporter-like protein), member 2/4/5	CTL-like protein 2 OS=Anopheles gambiae OX=7165 GN=AGAP010343 PE=3 SV=4
maker-14896_pilon_pilon_pilon-augustus-gene-0.53-mRNA-1	1.10731	1.12133	1.01371	0.82509	0.632881	0.842825	0.709608	0.0259189	[V]	Defense mechanisms	Molecular Function: transporter activity (GO:0005215);; Molecular Function: ATP binding (GO:0005524);; Biological Process: transport (GO:0006810);; Cellular Component: membrane (GO:0016020);; Cellular Component: integral component of membrane (GO:0016021);; Molecular Function: ATPase activity, coupled to transmembrane movement of substances (GO:0042626);; Biological Process: transmembrane transpo…	K05665|0.0|cfo:105256288|K05665 ABCC1; ATP-binding cassette, subfamily C (CFTR/MRP), member 1 [EC:7.6.2.3]	ABC transporter C family member 10 OS=Dictyostelium discoideum OX=44689 GN=abcC10 PE=3 SV=1
maker-11478_pilon_pilon_pilon-augustus-gene-0.6-mRNA-1	0.929755	0.910903	0.804596	1.17986	1.04778	1.10579	1.26015	0.0136722	[R]	General function prediction only	Cellular Component: Golgi membrane (GO:0000139);; Molecular Function: GTPase activity (GO:0003924);; Molecular Function: GTP binding (GO:0005525);; Cellular Component: microtubule organizing center (GO:0005815);; Cellular Component: spindle (GO:0005819);; Cellular Component: cytosol (GO:0005829);; Biological Process: receptor-mediated endocytosis (GO:0006898);; Biological Process: small GTPase me…	K07904|1e-126|aga:AgaP_AGAP004559|K07904 RAB11A; Ras-related protein Rab-11A	Ras-related protein rab-11.1 OS=Caenorhabditis elegans OX=6239 GN=rab-11.1 PE=1 SV=1
maker-10864_pilon_pilon_pilon-augustus-gene-0.14-mRNA-1	1.47151	1.59959	1.11642	0.927838	0.865087	0.682158	0.591061	0.0394887	--	--	Molecular Function: motor activity (GO:0003774);; Molecular Function: ATP binding (GO:0005524);; Cellular Component: cytoplasm (GO:0005737);; Biological Process: sensory perception of sound (GO:0007605);; Biological Process: chaeta morphogenesis (GO:0008407);; Cellular Component: myosin complex (GO:0016459);; Biological Process: actin filament-based movement (GO:0030048);; Molecular Function: act…	K10359|0.0|tut:107368542|K10359 MYO7A; myosin VIIa	Myosin-VIIa OS=Aedes aegypti OX=7159 GN=ck PE=3 SV=1
maker-10706_pilon_pilon_pilon-augustus-gene-0.14-mRNA-1	1.40234	1.03132	1.13369	0.860627	0.743605	1.05931	0.746646	0.02951	--	--	--	--|2e-23|btab:109042200|hypothetical protein	--
maker-1066_pilon_pilon_pilon-augustus-gene-0.25-mRNA-1	1.24449	1.05762	0.884423	1.4356	1.40718	1.71131	1.42917	0.0329332	--	--	Biological Process: mitotic cytokinesis (GO:0000281);; Biological Process: actomyosin contractile ring assembly (GO:0000915);; Biological Process: apical constriction (GO:0003383);; Molecular Function: actin binding (GO:0003779);; Molecular Function: phosphatidylinositol-4,5-bisphosphate binding (GO:0005546);; Cellular Component: cytoplasm (GO:0005737);; Cellular Component: cytoskeleton (GO:00058…	K05741|3e-17|nvi:100115587|K05741 DIAPH2; diaphanous 2	Protein diaphanous OS=Drosophila melanogaster OX=7227 GN=dia PE=2 SV=2
augustus-98214_pilon_pilon_pilon-processed-gene-0.4-mRNA-1	0.703816	0.699372	1.04128	1.50561	1.6783	1.29609	1.83271	0.0477487	--	--	--	K07756|7e-20|fcd:110846523|K07756 IP6K; inositol-hexakisphosphate 5-kinase [EC:2.7.4.21]	--
augustus-8240_pilon_pilon_pilon-processed-gene-1.10-mRNA-1	0.836639	0.772432	1.17078	1.88777	1.82902	1.65929	1.93395	0.00775269	--	--	--	--|2e-42|tca:655063|hypothetical protein	--
augustus-40382_pilon_pilon_pilon-processed-gene-0.5-mRNA-1	0.751566	0.761956	1.00025	1.43776	1.53452	1.11569	1.62623	0.032546	--	--	Cellular Component: cytoplasm (GO:0005737);; Molecular Function: UFM1 transferase activity (GO:0071568);; Biological Process: protein K69-linked ufmylation (GO:1990592);;	K12165|7e-82|tca:657656|K12165 UFC1; ufm1-conjugating enzyme 1	Ubiquitin-fold modifier-conjugating enzyme 1 OS=Trichoplax adhaerens OX=10228 GN=TRIADDRAFT_35934 PE=3 SV=1
augustus-11978_pilon_pilon_pilon-processed-gene-0.29-mRNA-1	1.07696	0.986938	0.863744	0.759968	0.649312	0.734566	0.732276	0.0323767	[RTKL]	--	Molecular Function: obsolete signal transducer, downstream of receptor, with serine/threonine kinase activity (GO:0004702);; Molecular Function: ATP binding (GO:0005524);; Cellular Component: cytoplasm (GO:0005737);;	K08857|7e-60|cscu:111621608|K08857 NEK1_4_5; NIMA (never in mitosis gene a)-related kinase 1/4/5 [EC:2.7.11.1]	Probable serine/threonine-protein kinase nek3 OS=Dictyostelium discoideum OX=44689 GN=nek3 PE=3 SV=1

## Sheet: DEP-IVvsV
DEP--HE-Ⅳ versus HE-Ⅴ
#id	HE-IV-1	HE-IV-2	HE-IV-3	HE-V-1	HE-V-2	HE-V-3	FoldChange	Pvalue	COG_class	COG_class_annotation	GO_annotation	KEGG_annotation	Swissprot_annotation
maker-9926_pilon_pilon_pilon-augustus-gene-0.14-mRNA-1	0.561395	0.671565	0.552584	1.72829	1.28892	1.53582	2.54994	0.0127489	--	--	Cellular Component: extracellular matrix (GO:0005578);; Cellular Component: plasma membrane (GO:0005886);; Biological Process: exocytosis (GO:0006887);; Biological Process: cell cycle (GO:0007049);;	K06094|3e-14|bter:100642637|K06094 LLGL; lethal(2) giant larvae protein	Protein lethal(2) giant larvae OS=Drosophila pseudoobscura pseudoobscura OX=46245 GN=l(2)gl PE=1 SV=3
maker-9570_pilon_pilon_pilon-augustus-gene-1.29-mRNA-1	1.79568	1.22872	1.96689	0.743219	0.60629	0.533158	0.37719	0.0355453	--	--	Molecular Function: nuclease activity (GO:0004518);; Cellular Component: endoplasmic reticulum (GO:0005783);; Cellular Component: endoplasmic reticulum membrane (GO:0005789);; Biological Process: protein transport (GO:0015031);; Biological Process: myo-inositol transport (GO:0015798);; Cellular Component: integral component of membrane (GO:0016021);; Molecular Function: phosphoric ester hydrolase…	K05294|1e-168|zne:110838103|K05294 PGAP1; GPI inositol-deacylase [EC:3.-.-.-]	GPI inositol-deacylase OS=Drosophila melanogaster OX=7227 GN=PGAP1 PE=2 SV=3
maker-9370_pilon_pilon_pilon-augustus-gene-1.14-mRNA-1	0.899976	0.937536	1.02862	1.15313	1.29383	1.19161	1.26951	0.0107438	--	--	Biological Process: signal transduction (GO:0007165);; Biological Process: multicellular organismal process (GO:0032501);; Biological Process: positive regulation of growth rate (GO:0040010);;	K04439|1e-179|zne:110826540|K04439 ARRB; beta-arrestin	Beta-arrestin arr-1 OS=Caenorhabditis elegans OX=6239 GN=arr-1 PE=1 SV=2
maker-92452_pilon_pilon_pilon-augustus-gene-0.4-mRNA-1	0.858561	0.66219	0.916016	1.08574	1.5012	1.37967	1.62781	0.0329057	--	--	--	K14831|2e-08|lcq:111682362|K14831 MAK16; protein MAK16	--
maker-8848_pilon_pilon_pilon-augustus-gene-0.30-mRNA-1	0.605354	0.770784	0.657504	1.12124	1.62816	1.79488	2.23456	0.0471618	[Z]	Cytoskeleton	Molecular Function: motor activity (GO:0003774);; Molecular Function: ATP binding (GO:0005524);; Cellular Component: polytene chromosome puff (GO:0005703);; Biological Process: muscle contraction (GO:0006936);; Biological Process: border follicle cell migration (GO:0007298);; Biological Process: epithelial cell migration, open tracheal system (GO:0007427);; Biological Process: muscle organ develo…	K17751|0.0|tnl:113498905|K17751 MYH6_7; myosin heavy chain 6/7	Myosin heavy chain, muscle OS=Drosophila melanogaster OX=7227 GN=Mhc PE=1 SV=4
maker-86740_pilon_pilon_pilon-augustus-gene-0.14-mRNA-1	0.905556	0.719362	0.861607	1.3557	1.54108	1.10866	1.61086	0.0393953	[K]	Transcription	Biological Process: spliceosomal snRNP assembly (GO:0000387);; Cellular Component: U5 snRNP (GO:0005682);; Cellular Component: U1 snRNP (GO:0005685);; Cellular Component: U2 snRNP (GO:0005686);; Cellular Component: U4/U6 x U5 tri-snRNP complex (GO:0046540);; Cellular Component: precatalytic spliceosome (GO:0071011);; Cellular Component: catalytic step 2 spliceosome (GO:0071013);;	K11096|2e-45|cscu:111630165|K11096 SNRPD2; small nuclear ribonucleoprotein D2	Probable small nuclear ribonucleoprotein Sm D2 OS=Caenorhabditis elegans OX=6239 GN=snr-4 PE=1 SV=1
maker-8584_pilon_pilon_pilon-augustus-gene-2.45-mRNA-1	1.09521	1.10068	1.20586	0.784224	0.390299	0.367662	0.45335	0.0370186	[P]	Inorganic ion transport and metabolism	Molecular Function: arylsulfatase activity (GO:0004065);; Cellular Component: extracellular matrix (GO:0005578);; Cellular Component: cytoplasm (GO:0005737);; Biological Process: metabolic process (GO:0008152);; Molecular Function: metal ion binding (GO:0046872);;	--|7e-96|isc:IscW_ISCW004669|hypothetical protein	Arylsulfatase OS=Hemicentrotus pulcherrimus OX=7650 PE=1 SV=1
maker-854_pilon_pilon_pilon-augustus-gene-0.26-mRNA-1	1.78852	1.39813	1.37019	0.673217	0.500207	0.424361	0.350634	0.00699982	[ER]	--	Molecular Function: L-iditol 2-dehydrogenase activity (GO:0003939);; Molecular Function: zinc ion binding (GO:0008270);;	--|6e-48|pxy:105396476|hypothetical protein	Sorbitol dehydrogenase OS=Bombyx mori OX=7091 GN=SDH PE=2 SV=1
maker-8374_pilon_pilon_pilon-augustus-gene-0.12-mRNA-1	1.36764	1.06689	0.971069	0.835369	0.602279	0.577007	0.591572	0.0390939	--	--	--	--|4e-23|nvl:108559189|hypothetical protein	--
maker-83700_pilon_pilon_pilon-augustus-gene-0.3-mRNA-1	0.795172	1.02368	0.99213	1.28891	1.18081	1.15171	1.28832	0.0424405	--	--	Cellular Component: nucleus (GO:0005634);; Cellular Component: cytosol (GO:0005829);; Biological Process: transcription, DNA-templated (GO:0006351);; Biological Process: regulation of transcription, DNA-templated (GO:0006355);; Molecular Function: histone-arginine N-methyltransferase activity (GO:0008469);; Molecular Function: protein-arginine N-methyltransferase activity (GO:0016274);; Biologica…	K02516|0.0|zne:110828466|K02516 PRMT5; type II protein arginine methyltransferase [EC:2.1.1.320]	Protein arginine N-methyltransferase 5 OS=Dictyostelium discoideum OX=44689 GN=prmt5 PE=3 SV=1
maker-83116_pilon_pilon_pilon-augustus-gene-0.3-mRNA-1	1.20001	1.11772	1.5188	0.683887	0.595469	0.548321	0.476388	0.0230509	[R]	General function prediction only	Cellular Component: cell surface (GO:0009986);;	K20360|0.0|dpx:DAPPUDRAFT_300107|K20360 TBC1D22; TBC1 domain family member 2	Circumsporozoite protein OS=Plasmodium yoelii yoelii OX=73239 PE=3 SV=1
maker-8308_pilon_pilon_pilon-augustus-gene-5.14-mRNA-1	0.643814	0.954937	0.929945	1.33941	1.33564	1.09391	1.49047	0.0344264	[K]	Transcription	Molecular Function: 3'-5'-exoribonuclease activity (GO:0000175);; Cellular Component: exosome (RNase complex) (GO:0000178);; Molecular Function: RNA binding (GO:0003723);; Molecular Function: endonuclease activity (GO:0004519);; Cellular Component: nucleolus (GO:0005730);; Cellular Component: cytoplasm (GO:0005737);; Biological Process: rRNA processing (GO:0006364);; Biological Process: RNA catab…	K12585|1e-100|bter:100642935|K12585 DIS3; exosome complex exonuclease DIS3/RRP44 [EC:3.1.13.-]	Probable exosome complex exonuclease RRP44 OS=Caenorhabditis elegans OX=6239 GN=dis-3 PE=3 SV=2
maker-8162_pilon_pilon_pilon-augustus-gene-0.17-mRNA-1	1.46808	1.60323	1.74199	0.67767	0.538514	0.553845	0.367737	0.0012462	[S]	Function unknown	Cellular Component: mitochondrion (GO:0005739);;	--|1e-41|dpx:DAPPUDRAFT_43076|hypothetical protein	NIF3-like protein 1 OS=Drosophila melanogaster OX=7227 GN=anon-35F/36A PE=1 SV=3
maker-7944_pilon_pilon_pilon-augustus-gene-2.15-mRNA-1	0.46907	0.725279	0.767569	1.05885	1.76196	1.74094	2.32515	0.0489432	[R]	General function prediction only	Biological Process: sister chromatid segregation (GO:0000819);; Biological Process: response to hypoxia (GO:0001666);; Molecular Function: GTP binding (GO:0005525);; Cellular Component: cytoplasm (GO:0005737);; Cellular Component: lysosome (GO:0005764);; Biological Process: mitotic cell cycle (GO:0007067);; Biological Process: small GTPase mediated signal transduction (GO:0007264);; Molecular Fun…	K07955|1e-101|zne:110829253|K07955 ARL8; ADP-ribosylation factor-like protein 8	ADP-ribosylation factor-like protein 8 OS=Drosophila melanogaster OX=7227 GN=Gie PE=1 SV=1
maker-7944_pilon_pilon_pilon-augustus-gene-0.6-mRNA-1	0.743489	0.638992	0.943225	1.27967	2.01414	1.66341	2.13149	0.0384288	[I]	Lipid transport and metabolism	Molecular Function: phosphatidate phosphatase activity (GO:0008195);; Cellular Component: integral component of membrane (GO:0016021);;	K18693|9e-49|mdl:103571719|K18693 DPP1; diacylglycerol diphosphate phosphatase / phosphatidate phosphatase [EC:3.1.3.81 3.1.3.4]	PA-phosphatase related-family protein DDB_G0284367 OS=Dictyostelium discoideum OX=44689 GN=DDB_G0284367 PE=3 SV=1
maker-78496_pilon_pilon_pilon-augustus-gene-0.5-mRNA-1	1.42688	1.3547	1.01234	0.815766	0.443963	0.502779	0.464561	0.0174246	--	--	Molecular Function: mannosyltransferase activity (GO:0000030);; Cellular Component: endoplasmic reticulum (GO:0005783);; Cellular Component: endoplasmic reticulum membrane (GO:0005789);; Cellular Component: integral component of membrane (GO:0016021);;	--|9e-28|soc:105205437|hypothetical protein	Putative glycosyltransferase C14A4.3 OS=Caenorhabditis elegans OX=6239 GN=C14A4.3 PE=1 SV=2
maker-778_pilon_pilon_pilon-augustus-gene-1.51-mRNA-1	0.888829	0.871271	0.800649	1.2308	1.25923	1.46325	1.5438	0.0150709	--	--	Biological Process: DNA catabolic process, exonucleolytic (GO:0000738);; Molecular Function: nucleic acid binding (GO:0003676);; Cellular Component: nucleus (GO:0005634);; Biological Process: DNA-templated transcription, termination (GO:0006353);; Biological Process: regulation of transcription, DNA-templated (GO:0006355);; Biological Process: mRNA processing (GO:0006397);; Molecular Function: 5'…	K12618|0.0|zne:110830323|K12618 XRN1; 5'-3' exoribonuclease 1 [EC:3.1.13.-]	5&apos;-3&apos; exoribonuclease 2 homolog OS=Drosophila melanogaster OX=7227 GN=Rat1 PE=1 SV=2
maker-778_pilon_pilon_pilon-augustus-gene-0.15-mRNA-1	1.18808	0.932986	0.965447	0.728645	0.614089	0.670316	0.652209	0.0324085	[K]	Transcription	Molecular Function: histone deacetylase activity (GO:0004407);; Cellular Component: nucleus (GO:0005634);; Cellular Component: cytoplasm (GO:0005737);; Biological Process: protein deacetylation (GO:0006476);; Molecular Function: zinc ion binding (GO:0008270);; Biological Process: determination of adult lifespan (GO:0008340);; Biological Process: histone deacetylation (GO:0016575);; Molecular Func…	K11412|1e-137|zne:110840477|K11412 SIRT2; NAD+-dependent protein deacetylase sirtuin 2 [EC:2.3.1.286]	NAD-dependent protein deacetylase Sirt2 OS=Drosophila melanogaster OX=7227 GN=Sirt2 PE=3 SV=1
maker-7658_pilon_pilon_pilon-augustus-gene-0.49-mRNA-1	0.752117	0.786896	0.907321	1.2503	1.25353	1.2917	1.55152	0.007116	--	--	Molecular Function: DNA binding (GO:0003677);; Cellular Component: nuclear envelope (GO:0005635);; Cellular Component: nucleoplasm (GO:0005654);; Cellular Component: chromosome (GO:0005694);; Cellular Component: cytoplasm (GO:0005737);; Biological Process: chromosome condensation (GO:0030261);; Biological Process: oocyte karyosome formation (GO:0030717);;	K21870|2e-55|dpx:DAPPUDRAFT_92230|K21870 BANF1; barrier-to-autointegration factor	Barrier-to-autointegration factor OS=Drosophila melanogaster OX=7227 GN=baf PE=1 SV=1
maker-76472_pilon_pilon_pilon-augustus-gene-0.16-mRNA-1	1.54381	1.34184	2.12559	0.39222	0.272654	0.359722	0.20446	0.027564	--	--	Molecular Function: lipid transporter activity (GO:0005319);; Molecular Function: lipid binding (GO:0008289);; Molecular Function: nutrient reservoir activity (GO:0045735);; Biological Process: oogenesis (GO:0048477);;	--|2e-53|cscu:111627719|hypothetical protein	Vitellogenin OS=Fenneropenaeus merguiensis OX=71412 PE=1 SV=2
maker-76370_pilon_pilon_pilon-augustus-gene-0.8-mRNA-1	1.00931	1.19443	1.16346	0.928317	0.762067	0.859499	0.757269	0.0230731	--	--	Molecular Function: GTPase activator activity (GO:0005096);; Cellular Component: cytoplasm (GO:0005737);; Molecular Function: Rab GTPase binding (GO:0017137);; Biological Process: regulation of Rab protein signal transduction (GO:0032483);; Biological Process: lipid particle organization (GO:0034389);; Biological Process: regulation of GTPase activity (GO:0043087);; Cellular Component: protein-co…	K18270|3e-53|cscu:111641617|K18270 RAB3GAP1; Rab3 GTPase-activating protein catalytic subunit	Rab3 GTPase-activating protein catalytic subunit OS=Drosophila melanogaster OX=7227 GN=CG31935 PE=1 SV=2
maker-75728_pilon_pilon_pilon-augustus-gene-0.5-mRNA-1	1.11228	1.10859	1.61268	0.837	0.646755	0.534203	0.526395	0.0486773	--	--	Cellular Component: lysosome (GO:0005764);; Biological Process: multicellular organism development (GO:0007275);; Molecular Function: cysteine-type peptidase activity (GO:0008234);; Biological Process: cell differentiation (GO:0030154);;	K01365|2e-77|cscu:111623202|K01365 CTSL; cathepsin L [EC:3.4.22.15]	Cathepsin L OS=Sarcophaga peregrina OX=7386 PE=1 SV=1
maker-7554_pilon_pilon_pilon-augustus-gene-0.5-mRNA-1	0.711292	1.09759	0.567449	1.23271	1.49964	1.55524	1.80429	0.0353872	[O]	Posttranslational modification, protein turnover, chaperones	Cellular Component: spindle pole (GO:0000922);; Molecular Function: GDP-dissociation inhibitor activity (GO:0005092);; Molecular Function: GTPase activator activity (GO:0005096);; Cellular Component: cytoplasm (GO:0005737);; Cellular Component: aster (GO:0005818);; Cellular Component: Rab-protein geranylgeranyltransferase complex (GO:0005968);; Biological Process: intracellular protein transport …	K17255|1e-166|dpx:DAPPUDRAFT_207615|K17255 GDI1_2; Rab GDP dissociation inhibitor	Rab proteins geranylgeranyltransferase component A OS=Drosophila melanogaster OX=7227 GN=Rep PE=1 SV=1
maker-74266_pilon_pilon_pilon-augustus-gene-0.13-mRNA-1	0.544126	0.739665	0.619159	1.82768	1.94532	1.54714	2.79573	0.0037394	--	--	Molecular Function: RNA cap binding (GO:0000339);; Cellular Component: nuclear cap binding complex (GO:0005846);; Biological Process: 7-methylguanosine mRNA capping (GO:0006370);; Biological Process: neurogenesis (GO:0022008);; Biological Process: production of siRNA involved in RNA interference (GO:0030422);; Biological Process: primary miRNA processing (GO:0031053);; Biological Process: negativ…	K12882|2e-88|hst:105187191|K12882 NCBP1; nuclear cap-binding protein subunit 1	Nuclear cap-binding protein subunit 1 OS=Drosophila grimshawi OX=7222 GN=Cbp80 PE=3 SV=1
maker-7168_pilon_pilon_pilon-augustus-gene-0.19-mRNA-1	1.5095	1.66867	1.35842	0.823976	0.467783	0.473711	0.389162	0.00420648	--	--	Biological Process: fatty acid biosynthetic process (GO:0006633);; Cellular Component: integral component of endoplasmic reticulum membrane (GO:0030176);; Molecular Function: 3-oxo-arachidoyl-CoA synthase activity (GO:0102336);; Molecular Function: 3-oxo-cerotoyl-CoA synthase activity (GO:0102337);; Molecular Function: 3-oxo-lignoceronyl-CoA synthase activity (GO:0102338);;	K10203|1e-126|tca:659089|K10203 ELOVL6; elongation of very long chain fatty acids protein 6 [EC:2.3.1.199]	Putative fatty acid elongation protein 3 OS=Caenorhabditis elegans OX=6239 GN=elo-3 PE=1 SV=2
maker-7152_pilon_pilon_pilon-augustus-gene-0.7-mRNA-1	1.06363	1.2394	1.01245	0.872242	0.657895	0.615431	0.647137	0.0213941	[O]	Posttranslational modification, protein turnover, chaperones	--	K02259|1e-78|aga:AgaP_AGAP001744|K02259 COX15; cytochrome c oxidase assembly protein subunit 15	--
maker-70516_pilon_pilon_pilon-augustus-gene-0.6-mRNA-1	1.10213	1.33412	1.66898	0.799241	0.508064	0.510793	0.442874	0.0244189	[J]	Translation, ribosomal structure and biogenesis	Molecular Function: tRNA binding (GO:0000049);; Molecular Function: aminoacyl-tRNA editing activity (GO:0002161);; Molecular Function: isoleucine-tRNA ligase activity (GO:0004822);; Molecular Function: ATP binding (GO:0005524);; Cellular Component: cytoplasm (GO:0005737);; Biological Process: isoleucyl-tRNA aminoacylation (GO:0006428);;	K01870|1e-153|zne:110830950|K01870 IARS; isoleucyl-tRNA synthetase [EC:6.1.1.5]	Isoleucine--tRNA ligase, cytoplasmic OS=Caenorhabditis elegans OX=6239 GN=iars-1 PE=3 SV=1
maker-70152_pilon_pilon_pilon-augustus-gene-0.11-mRNA-1	1.07285	0.934741	1.05562	0.755201	0.696951	0.90087	0.768155	0.0387262	[E]	Amino acid transport and metabolism	Cellular Component: cytosol (GO:0005829);; Molecular Function: zinc ion binding (GO:0008270);; Molecular Function: methionine synthase activity (GO:0008705);; Molecular Function: S-adenosylmethionine-homocysteine S-methyltransferase activity (GO:0008898);; Molecular Function: cobalamin binding (GO:0031419);; Biological Process: pteridine-containing compound metabolic process (GO:0042558);;	K00548|0.0|dpx:DAPPUDRAFT_314321|K00548 metH; 5-methyltetrahydrofolate--homocysteine methyltransferase [EC:2.1.1.13]	Probable methionine synthase OS=Caenorhabditis elegans OX=6239 GN=metr-1 PE=3 SV=1
maker-69988_pilon_pilon_pilon-augustus-gene-0.9-mRNA-1	1.47312	0.941426	1.46715	0.669143	0.54969	0.413659	0.420562	0.0360404	[O]	Posttranslational modification, protein turnover, chaperones	Molecular Function: peroxidase activity (GO:0004601);; Cellular Component: cytoplasm (GO:0005737);; Biological Process: cell redox homeostasis (GO:0045454);; Molecular Function: peroxiredoxin activity (GO:0051920);;	K20011|6e-53|dpx:DAPPUDRAFT_305931|K20011 PRDX3; peroxiredoxin 3 [EC:1.11.1.15]	Probable peroxiredoxin prdx-3 OS=Caenorhabditis elegans OX=6239 GN=prdx-3 PE=3 SV=1
maker-6978_pilon_pilon_pilon-augustus-gene-3.8-mRNA-1	1.21612	1.03641	1.0398	0.868173	0.654845	0.61846	0.650445	0.0196717	--	--	Cellular Component: cytoplasm (GO:0005737);; Biological Process: adult locomotory behavior (GO:0008344);; Cellular Component: SCF ubiquitin ligase complex (GO:0019005);; Biological Process: regulation of proteolysis (GO:0030162);; Molecular Function: protein binding, bridging (GO:0030674);; Cellular Component: Cul3-RING ubiquitin ligase complex (GO:0031463);; Molecular Function: ubiquitin protein…	K10478|5e-36|cscu:111622916|K10478 BTBD3_6; BTB/POZ domain-containing protein 3/6	BTB/POZ domain-containing protein 9 OS=Drosophila melanogaster OX=7227 GN=BTBD9 PE=1 SV=1
maker-694_pilon_pilon_pilon-augustus-gene-0.26-mRNA-1	0.70463	0.893148	0.822767	1.16749	0.9676	1.18446	1.37141	0.0301897	[Q]	Secondary metabolites biosynthesis, transport and catabolism	--	K09516|1e-104|dpx:DAPPUDRAFT_304083|K09516 RETSAT; all-trans-retinol 13,14-reductase [EC:1.3.99.23]	--
maker-69226_pilon_pilon_pilon-augustus-gene-0.8-mRNA-1	0.560777	1.07314	0.511613	1.21385	1.64332	1.48561	2.0241	0.0340254	[LKJ]	--	Biological Process: mRNA splicing, via spliceosome (GO:0000398);; Molecular Function: RNA binding (GO:0003723);; Molecular Function: ATP-dependent RNA helicase activity (GO:0004004);; Molecular Function: ATP binding (GO:0005524);; Cellular Component: nucleus (GO:0005634);; Biological Process: chromatin organization (GO:0006325);; Biological Process: cellular response to DNA damage stimulus (GO:00…	--|1e-71|aalb:115256192|hypothetical protein	Eukaryotic initiation factor 4A-III OS=Drosophila melanogaster OX=7227 GN=CG7483 PE=1 SV=1
maker-692_pilon_pilon_pilon-augustus-gene-0.37-mRNA-1	1.37087	1.02401	1.17162	0.523118	0.873312	0.861949	0.63322	0.0470446	[I]	Lipid transport and metabolism	Molecular Function: phospholipase D activity (GO:0004630);; Biological Process: phospholipid metabolic process (GO:0006644);; Biological Process: lipid catabolic process (GO:0016042);; Biological Process: cell motility (GO:0048870);; Molecular Function: N-acylphosphatidylethanolamine-specific phospholipase D activity (GO:0070290);;	K01115|3e-35|dpte:113796701|K01115 PLD1_2; phospholipase D1/2 [EC:3.1.4.4]	Phospholipase D A OS=Dictyostelium discoideum OX=44689 GN=pldA PE=2 SV=1
maker-69128_pilon_pilon_pilon-augustus-gene-0.10-mRNA-1	0.629606	0.829958	0.802039	1.26748	1.43678	1.41971	1.82347	0.00183302	--	--	Biological Process: response to hypoxia (GO:0001666);; Molecular Function: choline kinase activity (GO:0004103);; Molecular Function: ethanolamine kinase activity (GO:0004305);; Molecular Function: ATP binding (GO:0005524);; Cellular Component: cytoplasm (GO:0005737);; Biological Process: phosphatidylethanolamine biosynthetic process (GO:0006646);; Biological Process: brain development (GO:000742…	K00894|5e-52|aalb:109405353|K00894 ETNK; ethanolamine kinase [EC:2.7.1.82]	Ethanolamine kinase OS=Drosophila melanogaster OX=7227 GN=eas PE=1 SV=2
maker-6838_pilon_pilon_pilon-augustus-gene-1.58-mRNA-1	0.686812	0.912103	0.749446	1.25543	1.84728	1.49537	1.958	0.0351469	--	--	Cellular Component: protein phosphatase type 2A complex (GO:0000159);; Cellular Component: cytosol (GO:0005829);; Biological Process: protein dephosphorylation (GO:0006470);; Biological Process: signal transduction (GO:0007165);; Biological Process: determination of adult lifespan (GO:0008340);; Biological Process: response to heat (GO:0009408);; Biological Process: regulation of lipid storage (G…	K11584|0.0|zne:110829998|K11584 PPP2R5; serine/threonine-protein phosphatase 2A regulatory subunit B'	Serine/threonine-protein phosphatase 2A regulatory subunit pptr-1 OS=Caenorhabditis elegans OX=6239 GN=pptr-1 PE=1 SV=4
maker-68338_pilon_pilon_pilon-augustus-gene-0.11-mRNA-1	1.47361	1.09043	1.3701	0.710408	0.280745	0.322503	0.333912	0.00871183	--	--	--	--|7e-39|cscu:111638278|hypothetical protein	--
maker-68268_pilon_pilon_pilon-augustus-gene-0.5-mRNA-1	1.45908	1.07598	1.04909	0.639338	0.423198	0.639947	0.475003	0.0238288	--	--	--	--|1e-43|dpx:DAPPUDRAFT_307002|hypothetical protein	--
maker-67466_pilon_pilon_pilon-augustus-gene-0.2-mRNA-1	0.707344	0.787555	0.782343	1.37551	1.62202	1.75721	2.08793	0.0141282	[ER]	--	Molecular Function: L-iditol 2-dehydrogenase activity (GO:0003939);; Molecular Function: zinc ion binding (GO:0008270);;	--|2e-40|cscu:111612845|hypothetical protein	Sorbitol dehydrogenase OS=Bombyx mori OX=7091 GN=SDH PE=2 SV=1
maker-6680_pilon_pilon_pilon-augustus-gene-0.27-mRNA-1	0.922489	1.08042	1.07088	0.82488	0.511361	0.484082	0.592208	0.0442991	[E]	Amino acid transport and metabolism	--	K08660|0.0|dpx:DAPPUDRAFT_303911|K08660 CNDP2; cytosolic nonspecific dipeptidase [EC:3.4.13.18]	--
maker-6656_pilon_pilon_pilon-augustus-gene-0.36-mRNA-1	0.727423	0.94639	0.683292	1.52369	1.19187	1.11965	1.62708	0.0368757	--	--	Cellular Component: signal recognition particle, endoplasmic reticulum targeting (GO:0005786);; Biological Process: SRP-dependent cotranslational protein targeting to membrane (GO:0006614);; Molecular Function: 7S RNA binding (GO:0008312);;	K03108|1e-168|zne:110833837|K03108 SRP72; signal recognition particle subunit SRP72	Signal recognition particle subunit SRP72 OS=Schistosoma mansoni OX=6183 GN=SRP72 PE=3 SV=1
maker-66026_pilon_pilon_pilon-augustus-gene-0.7-mRNA-1	0.660028	0.902271	0.913138	1.31394	1.53635	1.16496	1.62204	0.0219565	[R]	General function prediction only	Cellular Component: kinetochore (GO:0000776);; Cellular Component: nucleus (GO:0005634);; Biological Process: mitotic cell cycle (GO:0007067);; Biological Process: cell division (GO:0051301);;	K02180|1e-120|cscu:111635869|K02180 BUB3; cell cycle arrest protein BUB3	Mitotic checkpoint protein bub3 OS=Dictyostelium discoideum OX=44689 GN=bub3 PE=3 SV=1
maker-64966_pilon_pilon_pilon-augustus-gene-0.14-mRNA-1	0.789426	0.885166	0.964348	1.02246	1.21168	1.24514	1.31844	0.0352559	[R]	General function prediction only	Molecular Function: GTPase activity (GO:0003924);; Molecular Function: GTP binding (GO:0005525);; Cellular Component: nucleus (GO:0005634);; Cellular Component: plasma membrane (GO:0005886);; Cellular Component: adherens junction (GO:0005912);; Cellular Component: cell cortex (GO:0005938);; Biological Process: phagocytosis (GO:0006909);; Biological Process: Rho protein signal transduction (GO:000…	K04393|3e-99|zne:110836944|K04393 CDC42; cell division control protein 42	Cdc42 homolog OS=Drosophila pseudoobscura pseudoobscura OX=46245 GN=Cdc42 PE=3 SV=1
maker-6438_pilon_pilon_pilon-augustus-gene-0.10-mRNA-1	0.995758	1.24002	1.42187	0.651394	0.330769	0.440181	0.388868	0.0102241	[C]	Energy production and conversion	Molecular Function: 3-chloroallyl aldehyde dehydrogenase activity (GO:0004028);; Molecular Function: aldehyde dehydrogenase [NAD(P)+] activity (GO:0004030);; Cellular Component: cytoplasm (GO:0005737);; Biological Process: cellular aldehyde metabolic process (GO:0006081);; Biological Process: sorocarp development (GO:0030587);;	--|0.0|btab:109036786|hypothetical protein	Aldehyde dehydrogenase family 3 comG OS=Dictyostelium discoideum OX=44689 GN=comG PE=3 SV=1
maker-64_pilon_pilon_pilon-augustus-gene-0.13-mRNA-1	1.86463	1.21533	1.65718	0.670156	0.356666	0.534546	0.329601	0.0173323	--	--	--	--|2e-25|cscu:111637281|hypothetical protein	--
maker-6314_pilon_pilon_pilon-augustus-gene-2.38-mRNA-1	1.4114	1.43611	1.11985	0.899304	0.668988	0.726625	0.57845	0.0140314	[R]	General function prediction only	Molecular Function: catalytic activity (GO:0003824);; Molecular Function: metal ion binding (GO:0046872);;	--|0.0|aalb:109418757|hypothetical protein	Uncharacterized protein C05D11.1 OS=Caenorhabditis elegans OX=6239 GN=C05D11.1 PE=4 SV=2
maker-62430_pilon_pilon_pilon-augustus-gene-0.22-mRNA-1	0.696304	0.773627	0.780668	1.77994	1.66488	1.48482	2.19037	0.00534507	[R]	General function prediction only	Molecular Function: nucleotide binding (GO:0000166);; Biological Process: mRNA splicing, via spliceosome (GO:0000398);; Molecular Function: mRNA binding (GO:0003729);; Molecular Function: mRNA 3'-UTR binding (GO:0003730);; Cellular Component: nucleus (GO:0005634);; Cellular Component: cytoplasm (GO:0005737);; Cellular Component: lipid droplet (GO:0005811);; Cellular Component: cytosol (GO:0005829…	K22611|3e-45|acep:105617267|K22611 SART3; squamous cell carcinoma antigen recognized by T-cells 3	Polyadenylate-binding protein OS=Drosophila melanogaster OX=7227 GN=pAbp PE=1 SV=3
maker-60830_pilon_pilon_pilon-augustus-gene-0.6-mRNA-1	1.31475	0.907608	1.1635	0.69601	0.226656	0.29099	0.358448	0.0201143	[G]	Carbohydrate transport and metabolism	Molecular Function: alpha-mannosidase activity (GO:0004559);; Cellular Component: lysosome (GO:0005764);; Biological Process: mannose metabolic process (GO:0006013);; Biological Process: cellular protein modification process (GO:0006464);; Biological Process: protein deglycosylation (GO:0006517);; Molecular Function: zinc ion binding (GO:0008270);; Molecular Function: carbohydrate binding (GO:003…	K12311|0.0|dse:Dsec_GM18459|K12311 MAN2B1; lysosomal alpha-mannosidase [EC:3.2.1.24]	Lysosomal alpha-mannosidase OS=Dictyostelium discoideum OX=44689 GN=manA PE=1 SV=2
maker-6014_pilon_pilon_pilon-augustus-gene-0.23-mRNA-1	1.02908	0.877311	1.03947	0.705375	0.333113	0.274314	0.445643	0.0422125	[G]	Carbohydrate transport and metabolism	Molecular Function: alpha-L-fucosidase activity (GO:0004560);; Cellular Component: extracellular region (GO:0005576);; Biological Process: fucose metabolic process (GO:0006004);;	K01206|0.0|dpx:DAPPUDRAFT_308689|K01206 FUCA; alpha-L-fucosidase [EC:3.2.1.51]	Alpha-L-fucosidase OS=Branchiostoma floridae OX=7739 GN=BRAFLDRAFT_56888 PE=3 SV=2
maker-600_pilon_pilon_pilon-augustus-gene-1.27-mRNA-1	1.25449	1.01287	1.28348	0.735917	0.622414	0.573577	0.544072	0.0105166	--	--	--	K08492|1e-50|cscu:111613082|K08492 STX18; syntaxin 18	--
maker-5968_pilon_pilon_pilon-augustus-gene-0.24-mRNA-1	1.54188	1.4827	1.28832	0.629067	0.555954	0.498622	0.390373	0.0022226	[FGR]	--	Molecular Function: nucleotide binding (GO:0000166);; Cellular Component: nucleus (GO:0005634);; Cellular Component: cytoplasm (GO:0005737);; Molecular Function: hydrolase activity (GO:0016787);;	--|4e-46|zne:110829109|hypothetical protein	Histidine triad nucleotide-binding protein OS=Entamoeba histolytica OX=5759 GN=EHI_093910 PE=1 SV=1
maker-59316_pilon_pilon_pilon-augustus-gene-0.2-mRNA-1	1.38663	0.894693	1.39064	0.681892	0.299474	0.251981	0.335882	0.0202686	[L]	Replication, recombination and repair	Molecular Function: microtubule motor activity (GO:0003777);; Molecular Function: ATP binding (GO:0005524);; Cellular Component: cytoplasm (GO:0005737);; Cellular Component: microtubule (GO:0005874);; Biological Process: microtubule-based movement (GO:0007018);; Molecular Function: ATPase activity (GO:0016887);; Biological Process: cell projection organization (GO:0030030);; Cellular Component: d…	K10408|3e-85|btab:109039805|K10408 DNAH; dynein heavy chain, axonemal	Dynein beta chain, ciliary OS=Tripneustes gratilla OX=7673 PE=1 SV=1
maker-5926_pilon_pilon_pilon-augustus-gene-0.67-mRNA-1	0.642107	0.943257	0.689797	1.32733	1.878	1.583	2.10461	0.0169976	--	--	Molecular Function: DNA binding (GO:0003677);; Molecular Function: NAD+ ADP-ribosyltransferase activity (GO:0003950);; Cellular Component: nucleus (GO:0005634);; Biological Process: protein ADP-ribosylation (GO:0006471);; Molecular Function: zinc ion binding (GO:0008270);; Molecular Function: NAD binding (GO:0051287);;	K10798|1e-77|lhu:105676389|K10798 PARP; poly [ADP-ribose] polymerase [EC:2.4.2.30]	Poly [ADP-ribose] polymerase OS=Sarcophaga peregrina OX=7386 PE=1 SV=1
maker-5926_pilon_pilon_pilon-augustus-gene-0.64-mRNA-1	1.24426	0.988189	1.0969	0.774023	0.761217	0.536392	0.622234	0.0173535	[RTKL]	--	Biological Process: activation of MAPK activity (GO:0000187);; Molecular Function: obsolete signal transducer, downstream of receptor, with serine/threonine kinase activity (GO:0004702);; Molecular Function: ATP binding (GO:0005524);; Cellular Component: cytoplasm (GO:0005737);; Biological Process: axon regeneration (GO:0031103);; Molecular Function: mitogen-activated protein kinase kinase kinase…	K04430|1e-101|pcf:106783911|K04430 MAP2K4; mitogen-activated protein kinase kinase 4 [EC:2.7.12.2]	MAP kinase kinase mkk-4 OS=Caenorhabditis elegans OX=6239 GN=mkk-4 PE=3 SV=3
maker-59006_pilon_pilon_pilon-augustus-gene-0.9-mRNA-1	1.21467	0.976445	1.19624	0.760387	0.345986	0.417896	0.449988	0.0212007	--	--	Molecular Function: alpha-mannosidase activity (GO:0004559);; Cellular Component: lysosome (GO:0005764);; Biological Process: mannose metabolic process (GO:0006013);; Biological Process: cellular protein modification process (GO:0006464);; Biological Process: protein deglycosylation (GO:0006517);; Molecular Function: zinc ion binding (GO:0008270);; Molecular Function: carbohydrate binding (GO:003…	K12311|1e-50|pgc:109858269|K12311 MAN2B1; lysosomal alpha-mannosidase [EC:3.2.1.24]	Lysosomal alpha-mannosidase OS=Dictyostelium discoideum OX=44689 GN=manA PE=1 SV=2
maker-58692_pilon_pilon_pilon-augustus-gene-0.13-mRNA-1	0.613706	1.12749	0.707904	1.48849	1.70174	1.53606	1.92981	0.0272692	[K]	Transcription	Molecular Function: histone deacetylase activity (GO:0004407);; Cellular Component: mitochondrion (GO:0005739);; Cellular Component: mitochondrial matrix (GO:0005759);; Biological Process: histone deacetylation (GO:0016575);; Molecular Function: metal ion binding (GO:0046872);; Molecular Function: NAD+ binding (GO:0070403);;	K11414|2e-84|vem:105566465|K11414 SIRT4; NAD+-dependent protein deacetylase sirtuin 4 [EC:2.3.1.286]	NAD-dependent protein deacylase Sirt4 OS=Drosophila melanogaster OX=7227 GN=Sirt4 PE=2 SV=2
maker-5840_pilon_pilon_pilon-augustus-gene-0.5-mRNA-1	0.822404	0.922205	0.870843	1.28922	1.70675	1.4575	1.70275	0.0313359	[F]	Nucleotide transport and metabolism	Molecular Function: dihydropyrimidinase activity (GO:0004157);; Cellular Component: cytoplasm (GO:0005737);; Biological Process: pyrimidine nucleobase catabolic process (GO:0006208);; Molecular Function: zinc ion binding (GO:0008270);;	K01464|0.0|dpx:DAPPUDRAFT_202613|K01464 DPYS; dihydropyrimidinase [EC:3.5.2.2]	Dihydropyrimidinase OS=Dictyostelium discoideum OX=44689 GN=pyd2 PE=1 SV=1
maker-5822_pilon_pilon_pilon-augustus-gene-0.4-mRNA-1	1.25715	1.17691	1.29953	1.00102	0.769699	0.873345	0.708182	0.0165341	[RTKL]	--	Molecular Function: protein kinase activity (GO:0004672);; Molecular Function: obsolete signal transducer activity (GO:0004871);; Molecular Function: signaling receptor binding (GO:0005102);; Molecular Function: ATP binding (GO:0005524);; Cellular Component: cytoskeleton (GO:0005856);; Cellular Component: focal adhesion (GO:0005925);; Biological Process: transmembrane receptor protein tyrosine ki…	K05725|0.0|zne:110833268|K05725 PTK2; focal adhesion kinase 1 [EC:2.7.10.2]	Inactive tyrosine-protein kinase kin-32 OS=Caenorhabditis elegans OX=6239 GN=kin-32 PE=1 SV=1
maker-58124_pilon_pilon_pilon-augustus-gene-0.3-mRNA-1	1.00898	1.13308	1.0873	0.691238	0.79625	0.66719	0.667216	0.00269815	--	--	--	--|6e-39|zne:110834678|hypothetical protein	--
maker-56006_pilon_pilon_pilon-augustus-gene-0.15-mRNA-1	0.631036	0.468517	1.20292	1.55147	1.9662	1.78625	2.30358	0.0276303	--	--	Cellular Component: ubiquitin ligase complex (GO:0000151);; Biological Process: protein polyubiquitination (GO:0000209);; Molecular Function: ubiquitin-protein transferase activity (GO:0004842);; Cellular Component: nucleus (GO:0005634);; Cellular Component: cytoplasm (GO:0005737);; Molecular Function: zinc ion binding (GO:0008270);; Molecular Function: ubiquitin conjugating enzyme binding (GO:00…	K11969|0.0|hst:105190223|K11969 ARIH2; ariadne-2 [EC:2.3.2.31]	Potential E3 ubiquitin-protein ligase ariadne-2 OS=Drosophila melanogaster OX=7227 GN=ari-2 PE=2 SV=1
maker-55930_pilon_pilon_pilon-augustus-gene-0.9-mRNA-1	0.697203	0.891669	0.787029	1.17219	1.30546	1.69367	1.75568	0.0489747	[I]	Lipid transport and metabolism	Molecular Function: iron ion binding (GO:0005506);; Cellular Component: endoplasmic reticulum membrane (GO:0005789);; Biological Process: fatty acid biosynthetic process (GO:0006633);; Biological Process: membrane lipid metabolic process (GO:0006643);; Cellular Component: integral component of membrane (GO:0016021);; Molecular Function: glyceryl-ether monooxygenase activity (GO:0050479);;	K15537|1e-121|haw:110374334|K15537 AGMO; alkylglycerol monooxygenase [EC:1.14.16.5]	Alkylglycerol monooxygenase OS=Caenorhabditis elegans OX=6239 GN=agmo-1 PE=3 SV=2
maker-55200_pilon_pilon_pilon-augustus-gene-0.8-mRNA-1	0.639592	0.855986	0.819782	1.44698	1.54703	1.48467	1.93433	0.00323224	[E]	Amino acid transport and metabolism	Molecular Function: double-stranded DNA binding (GO:0003690);; Molecular Function: nucleoside monophosphate kinase activity (GO:0019201);; Molecular Function: polynucleotide 3'-phosphatase activity (GO:0046403);; Molecular Function: ATP-dependent polydeoxyribonucleotide 5'-hydroxyl-kinase activity (GO:0046404);; Biological Process: DNA 3' dephosphorylation involved in DNA repair (GO:0098504);; Bi…	K08073|5e-39|zne:110832645|K08073 PNKP; bifunctional polynucleotide phosphatase/kinase [EC:3.1.3.32 2.7.1.78]	Uncharacterized protein F21D5.5 OS=Caenorhabditis elegans OX=6239 GN=F21D5.5 PE=2 SV=2
maker-53684_pilon_pilon_pilon-augustus-gene-0.1-mRNA-1	1.1028	0.933327	1.07661	0.897874	0.642186	0.737703	0.731755	0.0437904	[F]	Nucleotide transport and metabolism	Biological Process: allantoin catabolic process (GO:0000256);; Molecular Function: allantoicase activity (GO:0004037);; Biological Process: purine nucleobase metabolic process (GO:0006144);; Biological Process: gene expression (GO:0010467);; Biological Process: asexual reproduction (GO:0019954);; Biological Process: aggregation involved in sorocarp development (GO:0031152);;	K01477|1e-139|dpx:DAPPUDRAFT_211088|K01477 alc; allantoicase [EC:3.5.3.4]	Allantoicase OS=Dictyostelium discoideum OX=44689 GN=allC PE=1 SV=1
maker-5350_pilon_pilon_pilon-augustus-gene-0.47-mRNA-1	0.911513	0.795315	0.974811	1.09897	1.15244	1.10216	1.25056	0.0400079	[O]	Posttranslational modification, protein turnover, chaperones	Molecular Function: ATP binding (GO:0005524);; Cellular Component: nucleus (GO:0005634);; Cellular Component: mitochondrial outer membrane (GO:0005741);; Cellular Component: integral component of membrane (GO:0016021);;	--|1e-47|tca:663685|hypothetical protein	Mitochondrial sorting homolog OS=Caenorhabditis elegans OX=6239 GN=mspn-1 PE=3 SV=2
maker-5336_pilon_pilon_pilon-augustus-gene-0.22-mRNA-1	0.621451	1.04898	0.710902	1.5211	1.58145	1.30911	1.8526	0.0169751	[K]	Transcription	--	K15732|1e-142|nvl:108567842|K15732 CTDP1; RNA polymerase II subunit A C-terminal domain phosphatase [EC:3.1.3.16]	RNA polymerase II subunit A C-terminal domain phosphatase OS=Caenorhabditis elegans OX=6239 GN=fcp-1 PE=1 SV=2
maker-532_pilon_pilon_pilon-augustus-gene-1.21-mRNA-1	0.345308	1.13	0.365205	1.86373	1.93929	1.46638	2.863	0.0281135	--	--	Cellular Component: endoplasmic reticulum membrane (GO:0005789);; Biological Process: protein glycosylation (GO:0006486);; Biological Process: dolichol-linked oligosaccharide biosynthetic process (GO:0006488);; Cellular Component: integral component of membrane (GO:0016021);; Biological Process: polyprenol catabolic process (GO:0016095);; Molecular Function: oxidoreductase activity, acting on the…	K12345|7e-23|btab:109042995|K12345 SRD5A3; 3-oxo-5-alpha-steroid 4-dehydrogenase 3 / polyprenol reductase [EC:1.3.1.22 1.3.1.94]	Polyprenol reductase OS=Drosophila melanogaster OX=7227 GN=CG7840 PE=2 SV=1
maker-53080_pilon_pilon_pilon-augustus-gene-0.2-mRNA-1	1.43242	1.1626	1.09645	0.60863	0.71928	0.69608	0.548288	0.0235698	[O]	Posttranslational modification, protein turnover, chaperones	--	K10590|0.0|zne:110838259|K10590 TRIP12; E3 ubiquitin-protein ligase TRIP12 [EC:2.3.2.26]	E3 ubiquitin-protein ligase Ufd4 OS=Drosophila melanogaster OX=7227 GN=Ufd4 PE=2 SV=1
maker-52780_pilon_pilon_pilon-augustus-gene-0.20-mRNA-1	1.23921	1.32492	1.24744	1.10318	0.895731	0.8518	0.74791	0.0416665	[E]	Amino acid transport and metabolism	--	K01755|0.0|tca:656134|K01755 argH; argininosuccinate lyase [EC:4.3.2.1]	--
maker-52396_pilon_pilon_pilon-augustus-gene-0.5-mRNA-1	0.438794	0.605153	0.514965	1.51237	2.81066	2.66194	4.48067	0.0460738	[ER]	--	Biological Process: sodium ion transport (GO:0006814);; Molecular Function: symporter activity (GO:0015293);; Cellular Component: integral component of membrane (GO:0016021);;	K14388|1e-101|cscu:111631944|K14388 SLC5A8_12; solute carrier family 5 (sodium-coupled monocarboxylate transporter), member 8/12	Putative sodium-dependent multivitamin transporter OS=Drosophila melanogaster OX=7227 GN=CG32669 PE=2 SV=1
maker-5178_pilon_pilon_pilon-augustus-gene-0.12-mRNA-1	1.23878	1.00863	1.60889	0.878123	0.434219	0.381008	0.439111	0.0380781	[L]	Replication, recombination and repair	Cellular Component: cytosol (GO:0005829);; Biological Process: dephosphorylation (GO:0016311);; Molecular Function: phosphatase activity (GO:0016791);;	--|3e-69|tca:663685|hypothetical protein	Protein UBASH3A homolog OS=Drosophila melanogaster OX=7227 GN=CG13604 PE=2 SV=1
maker-516_pilon_pilon_pilon-augustus-gene-0.15-mRNA-1	0.691519	0.946738	0.745359	1.36737	1.78874	1.56039	1.97872	0.00905703	--	--	Molecular Function: dolichyl-diphosphooligosaccharide-protein glycotransferase activity (GO:0004579);; Biological Process: protein N-linked glycosylation (GO:0006487);; Biological Process: apoptotic process (GO:0006915);; Cellular Component: oligosaccharyltransferase complex (GO:0008250);; Cellular Component: endomembrane system (GO:0012505);; Cellular Component: integral component of membrane (G…	K12668|4e-62|cqu:CpipJ_CPIJ003512|K12668 OST2; oligosaccharyltransferase complex subunit epsilon	Dolichyl-diphosphooligosaccharide--protein glycosyltransferase subunit DAD1 OS=Drosophila melanogaster OX=7227 GN=l(2)k12914 PE=3 SV=1
maker-5018_pilon_pilon_pilon-augustus-gene-0.40-mRNA-1	1.42456	1.05352	1.02412	0.774377	0.393198	0.552388	0.491109	0.0258569	[M]	Cell wall/membrane/envelope biogenesis	Cellular Component: extracellular space (GO:0005615);; Biological Process: transport (GO:0006810);; Molecular Function: pigment binding (GO:0031409);; Molecular Function: small molecule binding (GO:0036094);;	K03098|8e-41|dpx:DAPPUDRAFT_230075|K03098 APOD; apolipoprotein D and lipocalin family protein	Crustacyanin-A2 subunit OS=Homarus gammarus OX=6707 PE=1 SV=1
maker-50096_pilon_pilon_pilon-augustus-gene-0.17-mRNA-1	0.986339	1.1453	1.09481	0.723553	0.812908	0.840436	0.736693	0.0101997	[O]	Posttranslational modification, protein turnover, chaperones	Molecular Function: ATP-dependent peptidase activity (GO:0004176);; Molecular Function: serine-type endopeptidase activity (GO:0004252);; Molecular Function: ATP binding (GO:0005524);; Cellular Component: peroxisomal matrix (GO:0005782);; Biological Process: protein quality control for misfolded or incompletely synthesized proteins (GO:0006515);; Biological Process: protein targeting to peroxisom…	K01338|5e-43|zne:110829163|K01338 lon; ATP-dependent Lon protease [EC:3.4.21.53]	Lon protease homolog 2, peroxisomal OS=Caenorhabditis briggsae OX=6238 GN=lonp-2 PE=3 SV=2
maker-50092_pilon_pilon_pilon-augustus-gene-0.4-mRNA-1	1.50381	1.01814	1.21684	0.762538	0.554396	0.572441	0.505345	0.0316941	[E]	Amino acid transport and metabolism	Biological Process: potassium ion transport (GO:0006813);; Biological Process: sodium ion transport (GO:0006814);; Molecular Function: cation:chloride symporter activity (GO:0015377);; Cellular Component: integral component of membrane (GO:0016021);;	K14429|0.0|zne:110832204|K14429 SLC12A9; solute carrier family 12 (potassium/chloride transporters), member 9	Bumetanide-sensitive sodium-(potassium)-chloride cotransporter OS=Manduca sexta OX=7130 PE=2 SV=1
maker-50074_pilon_pilon_pilon-augustus-gene-0.26-mRNA-1	0.417351	0.244791	0.254134	2.6265	2.99275	4.55932	11.1086	0.0339423	--	--	Cellular Component: phagophore assembly site (GO:0000407);; Cellular Component: autophagosome membrane (GO:0000421);; Cellular Component: nucleus (GO:0005634);; Cellular Component: cytoplasm (GO:0005737);; Cellular Component: mitochondrial outer membrane (GO:0005741);; Cellular Component: autophagosome (GO:0005776);; Biological Process: autophagy (GO:0006914);; Biological Process: determination o…	K08341|7e-79|cscu:111635175|K08341 GABARAP; GABA(A) receptor-associated protein	Protein lgg-1 OS=Caenorhabditis elegans OX=6239 GN=lgg-1 PE=1 SV=1
maker-49766_pilon_pilon_pilon-augustus-gene-0.17-mRNA-1	1.11528	1.30581	1.04274	0.64953	0.260388	0.35017	0.363785	0.00945438	[S]	Function unknown	Biological Process: neuron migration (GO:0001764);; Biological Process: outflow tract morphogenesis (GO:0003151);; Molecular Function: calcium ion binding (GO:0005509);; Cellular Component: extracellular region (GO:0005576);; Cellular Component: extracellular matrix (GO:0005578);; Cellular Component: plasma membrane (GO:0005886);; Biological Process: axon guidance (GO:0007411);; Biological Proces…	--|2e-24|isc:IscW_ISCW000747|hypothetical protein	Protein slit OS=Drosophila melanogaster OX=7227 GN=sli PE=1 SV=2
maker-4972_pilon_pilon_pilon-augustus-gene-2.19-mRNA-1	1.34645	0.987659	1.27009	0.777042	0.321004	0.31251	0.391365	0.0215563	[E]	Amino acid transport and metabolism	Molecular Function: metallopeptidase activity (GO:0008237);; Cellular Component: integral component of membrane (GO:0016021);; Molecular Function: metal ion binding (GO:0046872);;	K13049|1e-148|zne:110833458|K13049 PM20D1; carboxypeptidase PM20D1 [EC:3.4.17.-]	Probable carboxypeptidase S-like 2 OS=Dictyostelium discoideum OX=44689 GN=DDB_G0267984 PE=3 SV=1
maker-49408_pilon_pilon_pilon-augustus-gene-0.16-mRNA-1	1.41833	1.00451	1.46099	0.819713	0.551529	0.584715	0.503615	0.0280576	--	--	--	K05906|1e-139|zne:110832717|K05906 PCYOX1; prenylcysteine oxidase / farnesylcysteine lyase [EC:1.8.3.5 1.8.3.6]	--
maker-48458_pilon_pilon_pilon-augustus-gene-0.6-mRNA-1	1.31018	1.05294	1.17192	0.916943	0.544776	0.580651	0.577751	0.0315232	--	--	Molecular Function: SNARE binding (GO:0000149);; Molecular Function: SNAP receptor activity (GO:0005484);; Cellular Component: endosome (GO:0005768);; Biological Process: intracellular protein transport (GO:0006886);; Biological Process: vesicle fusion (GO:0006906);; Biological Process: endosome to lysosome transport (GO:0008333);; Cellular Component: endosome membrane (GO:0010008);; Cellular Com…	--|1e-26|obo:113563439|hypothetical protein	Syntaxin-7A OS=Dictyostelium discoideum OX=44689 GN=syn7A PE=1 SV=1
maker-47472_pilon_pilon_pilon-augustus-gene-0.29-mRNA-1	1.24705	1.14933	1.38607	0.824713	0.597251	0.673677	0.554043	0.00422366	--	--	--	--|2e-40|soc:113005908|hypothetical protein	--
maker-47054_pilon_pilon_pilon-augustus-gene-0.8-mRNA-1	0.884281	0.877035	0.898727	1.314	1.20701	1.08577	1.35591	0.0398644	--	--	Molecular Function: damaged DNA binding (GO:0003684);; Cellular Component: nucleus (GO:0005634);; Cellular Component: cytoplasm (GO:0005737);; Biological Process: nucleotide-excision repair (GO:0006289);; Biological Process: cellular response to DNA damage stimulus (GO:0006974);; Biological Process: mitotic G2 DNA damage checkpoint (GO:0007095);; Biological Process: eggshell chorion gene amplific…	K10610|0.0|vem:105562523|K10610 DDB1; DNA damage-binding protein 1	DNA damage-binding protein 1 OS=Drosophila melanogaster OX=7227 GN=pic PE=1 SV=1
maker-46396_pilon_pilon_pilon-augustus-gene-0.5-mRNA-1	1.47258	0.907961	1.30523	0.696597	0.495701	0.535622	0.468809	0.0466516	--	--	Molecular Function: 3'(2'),5'-bisphosphate nucleotidase activity (GO:0008441);; Biological Process: phosphatidylinositol phosphorylation (GO:0046854);; Molecular Function: metal ion binding (GO:0046872);;	K01082|1e-21|cqu:CpipJ_CPIJ003655|K01082 cysQ; 3'(2'), 5'-bisphosphate nucleotidase [EC:3.1.3.7]	3&apos;(2&apos;),5&apos;-bisphosphate nucleotidase 1 OS=Dictyostelium discoideum OX=44689 GN=bpnt1 PE=3 SV=1
maker-46080_pilon_pilon_pilon-augustus-gene-0.8-mRNA-1	0.88127	0.790226	0.72054	1.50175	1.73547	1.19068	1.8511	0.0408919	[E]	Amino acid transport and metabolism	--	--|1e-127|cscu:111637701|hypothetical protein	--
maker-45562_pilon_pilon_pilon-augustus-gene-0.4-mRNA-1	0.623503	0.733981	0.763564	1.23723	1.25585	1.15953	1.72208	0.00104518	[M]	Cell wall/membrane/envelope biogenesis	Cellular Component: plasma membrane (GO:0005886);; Biological Process: cell adhesion (GO:0007155);; Cellular Component: anchored component of membrane (GO:0031225);;	--|0.0|zne:110837807|hypothetical protein	Fasciclin-1 OS=Schistocerca americana OX=7009 GN=FAS1 PE=1 SV=1
maker-45510_pilon_pilon_pilon-augustus-gene-0.12-mRNA-1	1.28998	1.14831	1.08056	0.857349	0.610409	0.59041	0.584899	0.0125254	[R]	General function prediction only	Cellular Component: proteasome complex (GO:0000502);; Cellular Component: kinetochore (GO:0000776);; Cellular Component: nucleus (GO:0005634);; Cellular Component: centrosome (GO:0005813);; Cellular Component: microtubule (GO:0005874);; Cellular Component: microtubule associated complex (GO:0005875);; Cellular Component: cell cortex (GO:0005938);; Biological Process: regulation of transcription, …	K11374|1e-147|btab:109040574|K11374 ELP2; elongator complex protein 2	Probable elongator complex protein 2 OS=Drosophila melanogaster OX=7227 GN=Elp2 PE=1 SV=1
maker-45510_pilon_pilon_pilon-augustus-gene-0.11-mRNA-1	1.14503	1.11447	1.02867	0.711661	0.352777	0.343557	0.428201	0.0277895	--	--	Cellular Component: extracellular region (GO:0005576);;	--|3e-15|aag:5577306|hypothetical protein	Oplophorus-luciferin 2-monooxygenase non-catalytic subunit OS=Oplophorus gracilirostris OX=727944 PE=1 SV=1
maker-45192_pilon_pilon_pilon-augustus-gene-0.13-mRNA-1	0.75774	0.78684	0.942623	1.19613	1.44174	1.12797	1.51409	0.0266848	[O]	Posttranslational modification, protein turnover, chaperones	Biological Process: positive regulation of receptor internalization (GO:0002092);; Molecular Function: ubiquitin-protein transferase activity (GO:0004842);; Molecular Function: Notch binding (GO:0005112);; Cellular Component: cytoplasm (GO:0005737);; Cellular Component: plasma membrane (GO:0005886);; Biological Process: Notch signaling pathway (GO:0007219);; Biological Process: axon guidance (GO:…	K10592|0.0|cscu:111629756|K10592 HUWE1; E3 ubiquitin-protein ligase HUWE1 [EC:2.3.2.26]	E3 ubiquitin-protein ligase Nedd-4 OS=Drosophila melanogaster OX=7227 GN=Nedd4 PE=1 SV=2
maker-4480_pilon_pilon_pilon-augustus-gene-1.33-mRNA-1	1.41736	1.36371	1.22799	0.723857	0.249093	0.248988	0.304794	0.018549	--	--	Molecular Function: metallocarboxypeptidase activity (GO:0004181);; Biological Process: proteolysis (GO:0006508);; Cellular Component: integral component of membrane (GO:0016021);; Molecular Function: metal ion binding (GO:0046872);;	--|0.0|dpx:DAPPUDRAFT_303125|hypothetical protein	Glutamate carboxypeptidase 2 homolog OS=Caenorhabditis briggsae OX=6238 GN=gcp-2.1 PE=3 SV=1
maker-4426_pilon_pilon_pilon-augustus-gene-1.26-mRNA-1	0.791931	0.93881	0.768209	1.25527	1.10215	1.21224	1.42846	0.00751945	[F]	Nucleotide transport and metabolism	--	K11536|1e-164|cscu:111614650|K11536 SLC28A; pyrimidine nucleoside transport protein	--
maker-442_pilon_pilon_pilon-augustus-gene-0.6-mRNA-1	0.617261	0.907643	1.07582	1.38009	1.59482	1.44233	1.69846	0.0290236	[R]	General function prediction only	Cellular Component: nucleolus (GO:0005730);;	K14848|1e-133|tca:663796|K14848 RRB1; ribosome assembly protein RRB1	Glutamate-rich WD repeat-containing protein 1 OS=Dictyostelium discoideum OX=44689 GN=grwd1 PE=3 SV=1
maker-4394_pilon_pilon_pilon-augustus-gene-0.15-mRNA-1	1.13709	0.900465	1.166	0.8658	0.672167	0.62032	0.673715	0.0369983	--	--	Cellular Component: extracellular region (GO:0005576);; Molecular Function: zinc ion binding (GO:0008270);; Molecular Function: glutaminyl-peptide cyclotransferase activity (GO:0016603);; Biological Process: peptidyl-pyroglutamic acid biosynthetic process, using glutaminyl-peptide cyclotransferase (GO:0017186);;	K00683|1e-117|zne:110839118|K00683 QPCT; glutaminyl-peptide cyclotransferase [EC:2.3.2.5]	Glutaminyl-peptide cyclotransferase OS=Dictyostelium discoideum OX=44689 GN=qpct PE=3 SV=1
maker-43634_pilon_pilon_pilon-augustus-gene-0.43-mRNA-1	1.32194	1.09587	1.07255	0.808974	0.5424	0.644697	0.571881	0.0109924	[HC]	--	Molecular Function: cytochrome-b5 reductase activity, acting on NAD(P)H (GO:0004128);; Cellular Component: mitochondrial outer membrane (GO:0005741);; Cellular Component: endoplasmic reticulum membrane (GO:0005789);; Cellular Component: integral component of membrane (GO:0016021);; Biological Process: electron transport chain (GO:0022900);;	K00326|1e-156|dpx:DAPPUDRAFT_346923|K00326 E1.6.2.2; cytochrome-b5 reductase [EC:1.6.2.2]	NADH-cytochrome b5 reductase 1 OS=Dictyostelium discoideum OX=44689 GN=cyb5r1 PE=3 SV=1
maker-42802_pilon_pilon_pilon-augustus-gene-0.25-mRNA-1	1.11077	0.901463	1.12969	0.744306	0.357844	0.319986	0.452632	0.0324129	[G]	Carbohydrate transport and metabolism	Molecular Function: beta-galactosidase activity (GO:0004565);; Cellular Component: lysosome (GO:0005764);; Cellular Component: vacuole (GO:0005773);; Biological Process: carbohydrate metabolic process (GO:0005975);;	K12309|1e-145|dpx:DAPPUDRAFT_303198|K12309 GLB1; beta-galactosidase [EC:3.2.1.23]	Beta-galactosidase 1 OS=Dictyostelium discoideum OX=44689 GN=glb1 PE=3 SV=1
maker-42268_pilon_pilon_pilon-augustus-gene-0.6-mRNA-1	1.0256	1.16058	0.958916	0.792065	0.65563	0.727337	0.691562	0.0144524	--	--	Molecular Function: diacylglycerol O-acyltransferase activity (GO:0004144);; Cellular Component: endoplasmic reticulum membrane (GO:0005789);; Cellular Component: lipid droplet (GO:0005811);; Biological Process: glycerol metabolic process (GO:0006071);; Biological Process: diacylglycerol biosynthetic process (GO:0006651);; Cellular Component: integral component of membrane (GO:0016021);; Molecula…	--|1e-128|cscu:111638848|hypothetical protein	Diacylglycerol O-acyltransferase 2 OS=Dictyostelium discoideum OX=44689 GN=dgat2 PE=3 SV=1
maker-4222_pilon_pilon_pilon-augustus-gene-1.40-mRNA-1	1.53699	1.30823	1.00817	0.708097	0.526007	0.60416	0.477052	0.03683	[Z]	Cytoskeleton	Molecular Function: ATP binding (GO:0005524);; Cellular Component: cytoplasm (GO:0005737);; Cellular Component: cytoskeleton (GO:0005856);;	K05692|0.0|tut:107362975|K05692 ACTB_G1; actin beta/gamma 1	Actin-3 OS=Limulus polyphemus OX=6850 PE=1 SV=1
maker-41434_pilon_pilon_pilon-augustus-gene-0.29-mRNA-1	1.24491	1.04503	1.14841	0.885191	0.487531	0.603119	0.574649	0.0360031	[IQR]	--	Molecular Function: enoyl-CoA hydratase activity (GO:0004300);; Cellular Component: peroxisome (GO:0005777);; Molecular Function: oxidoreductase activity (GO:0016491);; Biological Process: fatty acid beta-oxidation using acyl-CoA oxidase (GO:0033540);; Molecular Function: protein homodimerization activity (GO:0042803);; Molecular Function: 3R-hydroxyacyl-CoA dehydratase activity (GO:0080023);;	K12405|1e-108|dpx:DAPPUDRAFT_332860|K12405 HSD17B4; (3R)-3-hydroxyacyl-CoA dehydrogenase / 3a,7a,12a-trihydroxy-5b-cholest-24-enoyl-CoA hydratase / enoyl-CoA hydratase 2 [EC:1.1.1.- 4.2.1.107 4.2.1.119]	Peroxisomal multifunctional enzyme type 2 OS=Drosophila melanogaster OX=7227 GN=Mfe2 PE=1 SV=1
maker-40122_pilon_pilon_pilon-augustus-gene-0.18-mRNA-1	0.885859	0.794489	0.938644	1.28131	1.44588	1.49938	1.61381	0.00413379	--	--	--	K01792|1e-103|zne:110835102|K01792 E5.1.3.15; glucose-6-phosphate 1-epimerase [EC:5.1.3.15]	--
maker-40042_pilon_pilon_pilon-augustus-gene-0.28-mRNA-1	2.10933	1.62574	1.41079	0.693435	0.818615	0.756106	0.440773	0.039854	[E]	Amino acid transport and metabolism	Molecular Function: glycine hydroxymethyltransferase activity (GO:0004372);; Cellular Component: mitochondrion (GO:0005739);; Biological Process: glycine metabolic process (GO:0006544);; Biological Process: L-serine metabolic process (GO:0006563);; Biological Process: serine family amino acid metabolic process (GO:0009069);; Biological Process: embryo development ending in birth or egg hatching (…	K00600|1e-168|haw:110376519|K00600 glyA; glycine hydroxymethyltransferase [EC:2.1.2.1]	Serine hydroxymethyltransferase OS=Caenorhabditis briggsae OX=6238 GN=mel-32 PE=3 SV=3
maker-3956_pilon_pilon_pilon-augustus-gene-3.44-mRNA-1	0.711142	0.894004	0.659975	1.3898	1.3489	1.20399	1.74061	0.00413731	--	--	--	K08518|8e-56|zne:110826677|K08518 STXBP5; syntaxin-binding protein 5	--
maker-39542_pilon_pilon_pilon-augustus-gene-0.12-mRNA-1	0.771827	0.856866	0.856934	1.22758	1.24332	1.12751	1.44769	0.00163028	--	--	Cellular Component: Golgi membrane (GO:0000139);; Molecular Function: polypeptide N-acetylgalactosaminyltransferase activity (GO:0004653);; Cellular Component: Golgi stack (GO:0005795);; Biological Process: protein glycosylation (GO:0006486);; Biological Process: oligosaccharide biosynthetic process (GO:0009312);; Cellular Component: integral component of membrane (GO:0016021);; Molecular Functio…	K00710|0.0|dpx:DAPPUDRAFT_306553|K00710 GALNT; polypeptide N-acetylgalactosaminyltransferase [EC:2.4.1.41]	Polypeptide N-acetylgalactosaminyltransferase 1 OS=Drosophila melanogaster OX=7227 GN=GalNAc-T1 PE=2 SV=2
maker-39450_pilon_pilon_pilon-augustus-gene-0.16-mRNA-1	1.8657	1.09458	1.45604	0.810937	0.325569	0.358528	0.338525	0.0278629	--	--	Cellular Component: extracellular region (GO:0005576);;	K13443|1e-20|ccal:108631700|K13443 NPC2; Niemann-Pick C2 protein	Mite group 2 allergen Lep d 2 OS=Lepidoglyphus destructor OX=36936 PE=1 SV=2
maker-3922_pilon_pilon_pilon-augustus-gene-2.45-mRNA-1	0.475154	0.815108	0.587863	1.07655	1.76554	1.60658	2.36868	0.0366072	--	--	Molecular Function: arginine kinase activity (GO:0004054);; Molecular Function: ATP binding (GO:0005524);; Biological Process: phosphorylation (GO:0016310);;	K00934|0.0|bter:100631087|K00934 E2.7.3.3; arginine kinase [EC:2.7.3.3]	Arginine kinase OS=Penaeus monodon OX=6687 GN=AK PE=1 SV=1
maker-3922_pilon_pilon_pilon-augustus-gene-0.15-mRNA-1	1.4311	1.02468	0.97608	0.640576	0.503756	0.462716	0.468273	0.0388605	--	--	Cellular Component: extracellular region (GO:0005576);; Molecular Function: phosphatidylcholine 1-acylhydrolase activity (GO:0008970);; Biological Process: lipid catabolic process (GO:0016042);; Biological Process: hemolysis in other organism (GO:0044179);; Molecular Function: phosphatidylserine 1-acylhydrolase activity (GO:0052739);; Molecular Function: 1-acyl-2-lysophosphatidylserine acylhydrol…	--|1e-94|btab:109031635|hypothetical protein	Phospholipase A1 OS=Vespa crabro OX=7445 PE=1 SV=1
maker-38908_pilon_pilon_pilon-augustus-gene-0.50-mRNA-1	0.766203	1.09011	0.837656	1.31264	1.68006	1.841	1.79427	0.0249257	--	--	--	--|3e-74|zne:110835062|hypothetical protein	--
maker-3832_pilon_pilon_pilon-augustus-gene-0.21-mRNA-1	1.02521	1.16814	0.887521	0.651753	0.715275	0.584913	0.633569	0.0274951	--	--	--	--|1e-143|cscu:111612990|hypothetical protein	Uncharacterized protein ZK1073.1 OS=Caenorhabditis elegans OX=6239 GN=ZK1073.1 PE=3 SV=1
maker-38036_pilon_pilon_pilon-augustus-gene-0.2-mRNA-1	0.818751	0.604442	0.910907	1.33898	1.48322	1.25192	1.74547	0.00847122	[HC]	--	Molecular Function: cytochrome-b5 reductase activity, acting on NAD(P)H (GO:0004128);; Cellular Component: mitochondrial outer membrane (GO:0005741);; Cellular Component: endoplasmic reticulum membrane (GO:0005789);; Cellular Component: integral component of membrane (GO:0016021);; Biological Process: electron transport chain (GO:0022900);;	K00326|4e-37|pmac:106713545|K00326 E1.6.2.2; cytochrome-b5 reductase [EC:1.6.2.2]	NADH-cytochrome b5 reductase 1 OS=Dictyostelium discoideum OX=44689 GN=cyb5r1 PE=3 SV=1
maker-37626_pilon_pilon_pilon-augustus-gene-0.15-mRNA-1	0.538338	0.839979	0.623151	1.4314	2.13369	1.5261	2.54373	0.0290988	--	--	Biological Process: telomere maintenance (GO:0000723);; Molecular Function: damaged DNA binding (GO:0003684);; Molecular Function: ATP-dependent DNA helicase activity (GO:0004003);; Molecular Function: ATP binding (GO:0005524);; Cellular Component: chromosome (GO:0005694);; Biological Process: double-strand break repair via nonhomologous end joining (GO:0006303);; Biological Process: DNA recombin…	K10884|1e-64|cscu:111619639|K10884 XRCC6; ATP-dependent DNA helicase 2 subunit 1	ATP-dependent DNA helicase 2 subunit 1 OS=Rhipicephalus appendiculatus OX=34631 GN=ku70 PE=2 SV=1
maker-36932_pilon_pilon_pilon-augustus-gene-0.6-mRNA-1	1.45707	0.999865	1.24688	0.851637	0.421071	0.441599	0.462849	0.0263916	--	--	Cellular Component: extracellular region (GO:0005576);; Cellular Component: membrane (GO:0016020);;	--|3e-27|cscu:111618205|hypothetical protein	MAM and LDL-receptor class A domain-containing protein 1 (Fragment) OS=Acropora millepora OX=45264 PE=1 SV=1
maker-36932_pilon_pilon_pilon-augustus-gene-0.4-mRNA-1	1.51303	0.919819	1.40604	0.676983	0.285421	0.312603	0.332129	0.0227337	--	--	Cellular Component: extracellular region (GO:0005576);; Cellular Component: membrane (GO:0016020);;	--	MAM and LDL-receptor class A domain-containing protein 1 (Fragment) OS=Acropora millepora OX=45264 PE=1 SV=1
maker-36932_pilon_pilon_pilon-augustus-gene-0.3-mRNA-1	1.51773	0.972949	1.44286	0.695831	0.30488	0.331757	0.338745	0.0176932	--	--	Cellular Component: extracellular region (GO:0005576);; Cellular Component: membrane (GO:0016020);;	--|1e-140|cscu:111618205|hypothetical protein	MAM and LDL-receptor class A domain-containing protein 2 (Fragment) OS=Acropora millepora OX=45264 PE=1 SV=1
maker-36822_pilon_pilon_pilon-augustus-gene-0.5-mRNA-1	0.887951	1.19661	0.98869	0.678718	0.760314	0.615784	0.668613	0.0470419	--	--	Molecular Function: SNAP receptor activity (GO:0005484);; Biological Process: synaptic vesicle priming (GO:0016082);; Cellular Component: apical plasma membrane (GO:0016324);; Molecular Function: syntaxin binding (GO:0019905);; Cellular Component: cell junction (GO:0030054);; Biological Process: ovulation (GO:0030728);; Cellular Component: SNARE complex (GO:0031201);; Biological Process: synaptic…	K08509|5e-28|pmac:106709117|K08509 SNAP29; synaptosomal-associated protein 29	Soluble NSF attachment protein 29 OS=Caenorhabditis elegans OX=6239 GN=snap-29 PE=3 SV=1
maker-36260_pilon_pilon_pilon-augustus-gene-0.7-mRNA-1	0.823888	0.636092	0.616406	2.16717	1.84713	1.30323	2.56095	0.0428096	[GEPR]	--	Cellular Component: plasma membrane (GO:0005886);; Biological Process: sodium ion transport (GO:0006814);; Biological Process: anion transport (GO:0006820);; Molecular Function: phosphate ion transmembrane transporter activity (GO:0015114);; Molecular Function: symporter activity (GO:0015293);; Cellular Component: integral component of membrane (GO:0016021);; Molecular Function: transmembrane tra…	K08193|1e-179|aga:AgaP_AGAP009649|K08193 SLC17A; MFS transporter, ACS family, solute carrier family 17 (sodium-dependent inorganic phosphate cotransporter), other	Putative inorganic phosphate cotransporter OS=Drosophila melanogaster OX=7227 GN=Picot PE=2 SV=1
maker-36082_pilon_pilon_pilon-augustus-gene-0.8-mRNA-1	0.642702	1.14143	0.812145	1.60705	1.40274	1.25815	1.64387	0.0413004	[M]	Cell wall/membrane/envelope biogenesis	Cellular Component: plasma membrane (GO:0005886);; Biological Process: cell adhesion (GO:0007155);; Cellular Component: anchored component of membrane (GO:0031225);;	K19519|1e-165|zne:110837567|K19519 TGFBI; transforming growth factor-beta-induced protein	Fasciclin-1 OS=Schistocerca americana OX=7009 GN=FAS1 PE=1 SV=1
maker-35870_pilon_pilon_pilon-augustus-gene-0.2-mRNA-1	0.612976	0.648617	0.732	1.20341	1.75093	1.52614	2.24744	0.0299107	--	--	--	--|3e-57|dpx:DAPPUDRAFT_205943|hypothetical protein	--
maker-35768_pilon_pilon_pilon-augustus-gene-0.11-mRNA-1	0.789869	0.856605	0.899814	1.33709	1.36981	1.22742	1.54512	0.00141072	--	--	Biological Process: protein N-linked glycosylation (GO:0006487);; Molecular Function: glycoprotein 6-alpha-L-fucosyltransferase activity (GO:0008424);; Cellular Component: integral component of membrane (GO:0016021);; Biological Process: protein N-linked glycosylation via asparagine (GO:0018279);; Cellular Component: Golgi cisterna membrane (GO:0032580);; Biological Process: protein glycosylation…	K00717|0.0|zne:110841379|K00717 FUT8; glycoprotein 6-alpha-L-fucosyltransferase [EC:2.4.1.68]	Alpha-(1,6)-fucosyltransferase OS=Drosophila melanogaster OX=7227 GN=FucT6 PE=1 SV=1
maker-35490_pilon_pilon_pilon-augustus-gene-0.5-mRNA-1	1.06557	1.1481	1.02851	0.792587	0.879639	0.900568	0.793539	0.0100577	[IQ]	--	Molecular Function: acyl binding (GO:0000035);; Molecular Function: acyl carrier activity (GO:0000036);; Cellular Component: mitochondrion (GO:0005739);; Cellular Component: cytosol (GO:0005829);; Biological Process: mitochondrial electron transport, NADH to ubiquinone (GO:0006120);; Biological Process: fatty acid biosynthetic process (GO:0006633);; Biological Process: lipid A biosynthetic proces…	K03955|9e-30|aga:AgaP_AGAP010464|K03955 NDUFAB1; NADH dehydrogenase (ubiquinone) 1 alpha/beta subcomplex 1, acyl-carrier protein	Acyl carrier protein, mitochondrial OS=Drosophila melanogaster OX=7227 GN=ND-ACP PE=2 SV=1
maker-35174_pilon_pilon_pilon-augustus-gene-0.30-mRNA-1	1.50678	1.99682	1.35158	1.15263	0.586341	0.56326	0.47418	0.0359324	[L]	Replication, recombination and repair	Molecular Function: nucleic acid binding (GO:0003676);; Molecular Function: RNA-directed DNA polymerase activity (GO:0003964);; Molecular Function: aspartic-type endopeptidase activity (GO:0004190);; Molecular Function: endonuclease activity (GO:0004519);; Biological Process: DNA integration (GO:0015074);;	--|1e-104|fcd:110856826|hypothetical protein	Retrovirus-related Pol polyprotein from transposon 412 OS=Drosophila melanogaster OX=7227 GN=POL PE=3 SV=1
maker-34694_pilon_pilon_pilon-augustus-gene-0.18-mRNA-1	1.36266	1.18088	1.02514	0.901877	0.785798	0.734894	0.67884	0.0404185	--	--	--	--|1e-109|cscu:111625050|hypothetical protein	--
maker-34252_pilon_pilon_pilon-augustus-gene-0.11-mRNA-1	0.90509	0.713328	0.704936	1.19304	1.48787	1.3474	1.73384	0.00730474	--	--	--	K02270|4e-12|fcd:110843699|K02270 COX7A; cytochrome c oxidase subunit 7a	--
maker-34230_pilon_pilon_pilon-augustus-gene-0.8-mRNA-1	0.414367	0.596231	0.624259	1.4529	2.55205	2.65165	4.07167	0.0452797	[G]	Carbohydrate transport and metabolism	Biological Process: polysaccharide catabolic process (GO:0000272);; Molecular Function: chitinase activity (GO:0004568);; Cellular Component: extracellular region (GO:0005576);; Biological Process: chitin catabolic process (GO:0006032);; Molecular Function: chitin binding (GO:0008061);;	K01183|5e-52|dpx:DAPPUDRAFT_307182|K01183 E3.2.1.14; chitinase [EC:3.2.1.14]	Endochitinase OS=Manduca sexta OX=7130 PE=2 SV=1
maker-33952_pilon_pilon_pilon-augustus-gene-0.18-mRNA-1	0.735402	0.710034	0.642147	1.23443	1.53584	1.63542	2.11042	0.0191761	[O]	Posttranslational modification, protein turnover, chaperones	Biological Process: microtubule cytoskeleton organization (GO:0000226);; Cellular Component: proteasome complex (GO:0000502);; Molecular Function: ATP binding (GO:0005524);; Cellular Component: nucleus (GO:0005634);; Cellular Component: cytoplasm (GO:0005737);; Cellular Component: lipid droplet (GO:0005811);; Cellular Component: microtubule associated complex (GO:0005875);; Cellular Component: pl…	K13525|0.0|dnx:107162868|K13525 VCP; transitional endoplasmic reticulum ATPase	Transitional endoplasmic reticulum ATPase TER94 OS=Drosophila melanogaster OX=7227 GN=TER94 PE=1 SV=1
maker-3390_pilon_pilon_pilon-augustus-gene-0.19-mRNA-1	0.783982	0.839128	0.898779	1.42743	1.61131	1.35502	1.74225	0.00674869	[J]	Translation, ribosomal structure and biogenesis	Biological Process: box H/ACA snoRNA 3'-end processing (GO:0000495);; Biological Process: pseudouridine synthesis (GO:0001522);; Molecular Function: RNA binding (GO:0003723);; Cellular Component: nucleolus (GO:0005730);; Biological Process: rRNA processing (GO:0006364);; Biological Process: germ cell development (GO:0007281);; Biological Process: cellular response to starvation (GO:0009267);; Mol…	K11131|0.0|dpx:DAPPUDRAFT_228342|K11131 DKC1; H/ACA ribonucleoprotein complex subunit 4 [EC:5.4.99.-]	H/ACA ribonucleoprotein complex subunit 4 OS=Drosophila melanogaster OX=7227 GN=Nop60B PE=1 SV=1
maker-33444_pilon_pilon_pilon-augustus-gene-0.37-mRNA-1	0.907364	0.804557	0.812621	1.03454	1.17553	0.976099	1.26208	0.0444722	--	--	Biological Process: oocyte growth (GO:0001555);; Biological Process: pericardium morphogenesis (GO:0003344);; Molecular Function: signaling receptor activity (GO:0004872);; Cellular Component: cytoplasm (GO:0005737);; Cellular Component: plasma membrane (GO:0005886);; Cellular Component: focal adhesion (GO:0005925);; Biological Process: phagocytosis (GO:0006909);; Biological Process: cell adhesio…	K06483|1e-114|zne:110835429|K06483 ITGA4; integrin alpha 4	Integrin alpha-PS3 OS=Drosophila melanogaster OX=7227 GN=scb PE=1 SV=2
maker-32668_pilon_pilon_pilon-augustus-gene-0.10-mRNA-1	0.985172	1.14555	1.17915	0.851072	0.936186	0.794127	0.779905	0.0345086	--	--	Cellular Component: late endosome (GO:0005770);; Cellular Component: endoplasmic reticulum (GO:0005783);; Cellular Component: Golgi stack (GO:0005795);; Cellular Component: Golgi-associated vesicle (GO:0005798);; Cellular Component: cytosol (GO:0005829);; Biological Process: eye pigment biosynthetic process (GO:0006726);; Biological Process: ommochrome biosynthetic process (GO:0006727);; Biologic…	K12396|0.0|pbar:105427072|K12396 AP3D; AP-3 complex subunit delta	AP-3 complex subunit delta OS=Drosophila melanogaster OX=7227 GN=g PE=1 SV=4
maker-32554_pilon_pilon_pilon-augustus-gene-1.30-mRNA-1	1.09112	0.887944	0.941241	0.769502	0.704757	0.697966	0.743836	0.0412989	[R]	General function prediction only	Cellular Component: integral component of membrane (GO:0016021);;	K23424|1e-25|zne:110831969|K23424 TMTC; protein O-mannosyl-transferase [EC:2.4.1.-]	Transmembrane and TPR repeat-containing protein CG5038 OS=Drosophila melanogaster OX=7227 GN=CG5038 PE=2 SV=1
maker-32538_pilon_pilon_pilon-augustus-gene-0.4-mRNA-1	0.644534	1.07157	0.558489	1.34698	1.48886	1.33844	1.83517	0.0472204	--	--	--	K12172|6e-55|zne:110837530|K12172 RANBP2; E3 SUMO-protein ligase RanBP2 [EC:2.3.2.-]	--
maker-32500_pilon_pilon_pilon-augustus-gene-0.10-mRNA-1	1.31809	1.09949	0.974399	0.883519	0.659676	0.753388	0.677063	0.0465196	--	--	--	K11978|0.0|zne:110839877|K11978 UBR3; E3 ubiquitin-protein ligase UBR3 [EC:2.3.2.27]	E3 ubiquitin-protein ligase Ubr3 OS=Drosophila melanogaster OX=7227 GN=Ubr3 PE=1 SV=4
maker-32440_pilon_pilon_pilon-augustus-gene-0.26-mRNA-1	1.60678	1.28665	1.27816	0.573399	0.535987	0.588262	0.406955	0.0152581	[G]	Carbohydrate transport and metabolism	--	K21407|4e-38|aag:5567616|K21407 APMAP; adipocyte plasma membrane-associated protein	--
maker-3230_pilon_pilon_pilon-augustus-gene-0.27-mRNA-1	0.849088	1.27801	1.20696	0.811748	0.369391	0.341008	0.456545	0.0413667	--	--	Cellular Component: plasma membrane (GO:0005886);; Biological Process: dorsal closure (GO:0007391);; Biological Process: central nervous system development (GO:0007417);; Biological Process: peripheral nervous system development (GO:0007422);; Biological Process: cholesterol metabolic process (GO:0008203);; Cellular Component: integral component of membrane (GO:0016021);; Biological Process: inte…	K12385|0.0|tca:655972|K12385 NPC1; Niemann-Pick C1 protein	NPC intracellular cholesterol transporter 1 homolog 1b OS=Drosophila melanogaster OX=7227 GN=Npc1b PE=2 SV=2
maker-3224_pilon_pilon_pilon-augustus-gene-0.11-mRNA-1	0.664115	0.949085	0.937216	1.47119	1.38984	1.37598	1.66131	0.0186348	--	--	Cellular Component: mitochondrial inner membrane (GO:0005743);; Cellular Component: mitochondrial respiratory chain complex III (GO:0005750);; Biological Process: mitochondrial electron transport, ubiquinol to cytochrome c (GO:0006122);; Molecular Function: heme binding (GO:0020037);; Biological Process: mitochondrial ATP synthesis coupled proton transport (GO:0042776);; Molecular Function: elect…	K00413|1e-61|fcd:110846256|K00413 CYC1; ubiquinol-cytochrome c reductase cytochrome c1 subunit	Cytochrome c1, heme protein, mitochondrial OS=Dictyostelium discoideum OX=44689 GN=cyc1 PE=3 SV=1
maker-3152_pilon_pilon_pilon-augustus-gene-0.38-mRNA-1	1.74201	1.87454	1.50246	0.356203	0.448539	0.373181	0.230107	0.0134716	[L]	Replication, recombination and repair	Molecular Function: nucleic acid binding (GO:0003676);; Molecular Function: RNA-directed DNA polymerase activity (GO:0003964);; Molecular Function: endonuclease activity (GO:0004519);; Cellular Component: nucleus (GO:0005634);; Biological Process: transposition, DNA-mediated (GO:0006313);; Molecular Function: peptidase activity (GO:0008233);; Biological Process: DNA integration (GO:0015074);;	--|2e-62|lhu:105678035|hypothetical protein	Retrovirus-related Pol polyprotein from transposon opus OS=Drosophila melanogaster OX=7227 GN=pol PE=3 SV=1
maker-30776_pilon_pilon_pilon-augustus-gene-0.17-mRNA-1	1.15206	1.37724	1.81743	0.930788	0.301024	0.309119	0.354503	0.030912	[C]	Energy production and conversion	Molecular Function: lipid binding (GO:0008289);; Molecular Function: proton transmembrane transporter activity (GO:0015078);; Biological Process: ATP synthesis coupled proton transport (GO:0015986);; Biological Process: ATP hydrolysis coupled proton transport (GO:0015991);; Cellular Component: integral component of membrane (GO:0016021);; Cellular Component: mitochondrial membrane (GO:0031966);; …	K02128|8e-53|haw:110380872|K02128 ATPeF0C; F-type H+-transporting ATPase subunit c	ATP synthase lipid-binding protein, mitochondrial OS=Manduca sexta OX=7130 PE=2 SV=1
maker-30760_pilon_pilon_pilon-augustus-gene-0.5-mRNA-1	0.47247	0.884084	0.505769	1.8265	2.30918	1.84393	3.21084	0.00294178	--	--	Molecular Function: methyltransferase activity (GO:0008168);; Molecular Function: metal ion binding (GO:0046872);;	--|1e-142|phu:Phum_PHUM212930|hypothetical protein	SET and MYND domain-containing protein DDB_G0273591 OS=Dictyostelium discoideum OX=44689 GN=DDB_G0273591 PE=3 SV=1
maker-30694_pilon_pilon_pilon-augustus-gene-0.13-mRNA-1	1.514	1.04948	1.39928	0.741697	0.695417	0.484642	0.484954	0.0216349	[R]	General function prediction only	--	K06911|2e-78|fcd:110850037|K06911 K06911; uncharacterized protein	--
maker-30398_pilon_pilon_pilon-augustus-gene-0.19-mRNA-1	1.05626	0.926307	1.03284	0.895102	0.692256	0.752177	0.775861	0.0430196	[E]	Amino acid transport and metabolism	--	--|1e-17|cscu:111627714|hypothetical protein	--
maker-30052_pilon_pilon_pilon-augustus-gene-0.10-mRNA-1	0.469934	0.970915	0.524249	1.26156	1.80179	1.37259	2.25736	0.0227991	[L]	Replication, recombination and repair	Cellular Component: nucleus (GO:0005634);; Biological Process: transcription, DNA-templated (GO:0006351);; Biological Process: regulation of transcription, DNA-templated (GO:0006355);;	K15166|0.0|ame:412332|K15166 MED23; mediator of RNA polymerase II transcription subunit 23	Mediator of RNA polymerase II transcription subunit 23 OS=Aedes aegypti OX=7159 GN=MED23 PE=3 SV=1
maker-29908_pilon_pilon_pilon-augustus-gene-0.37-mRNA-1	1.66817	1.18472	1.46776	0.989579	0.725348	0.811677	0.584774	0.0313402	--	--	--	--|4e-08|dpa:109543657|hypothetical protein	--
maker-2970_pilon_pilon_pilon-augustus-gene-0.26-mRNA-1	0.770944	0.734569	0.796668	1.43788	1.46942	1.47035	1.90152	3.21121e-05	[I]	Lipid transport and metabolism	Biological Process: long-chain fatty acid metabolic process (GO:0001676);; Molecular Function: long-chain fatty acid-CoA ligase activity (GO:0004467);; Molecular Function: ATP binding (GO:0005524);; Cellular Component: cell (GO:0005623);; Biological Process: fatty acid metabolic process (GO:0006631);; Biological Process: sleep (GO:0030431);; Biological Process: locomotion involved in locomotory b…	K15013|1e-86|zne:110841258|K15013 ACSBG; long-chain-fatty-acid--CoA ligase ACSBG [EC:6.2.1.3]	Very long-chain-fatty-acid--CoA ligase bubblegum OS=Drosophila melanogaster OX=7227 GN=bgm PE=2 SV=1
maker-29682_pilon_pilon_pilon-augustus-gene-0.12-mRNA-1	1.11781	1.02048	1.04609	0.923913	0.910342	0.805974	0.829117	0.0205794	[J]	Translation, ribosomal structure and biogenesis	--	K02967|2e-42|ccal:108631236|K02967 RP-S2; small subunit ribosomal protein S2	--
maker-29160_pilon_pilon_pilon-augustus-gene-0.19-mRNA-1	1.21121	0.944579	1.29572	0.900264	0.537651	0.491111	0.558893	0.040491	--	--	--	--|1e-75|fcd:110863293|hypothetical protein	--
maker-29158_pilon_pilon_pilon-augustus-gene-0.10-mRNA-1	2.52456	1.8013	1.66121	0.893541	0.709692	0.673632	0.380297	0.0368844	[E]	Amino acid transport and metabolism	Cellular Component: peroxisome (GO:0005777);; Molecular Function: sarcosine oxidase activity (GO:0008115);; Biological Process: L-lysine catabolic process to acetyl-CoA via L-pipecolate (GO:0033514);; Molecular Function: L-pipecolate oxidase activity (GO:0050031);; Biological Process: oxidation-reduction process (GO:0055114);;	K00306|3e-34|fcd:110844493|K00306 PIPOX; sarcosine oxidase / L-pipecolate oxidase [EC:1.5.3.1 1.5.3.7]	Putative sarcosine oxidase OS=Caenorhabditis elegans OX=6239 GN=C15B12.1 PE=3 SV=2
maker-2878_pilon_pilon_pilon-augustus-gene-0.8-mRNA-1	1.48383	1.00187	1.33291	0.8508	0.291794	0.34235	0.38887	0.0292202	--	--	--	--|1e-09|cscu:111627556|hypothetical protein	--
maker-28648_pilon_pilon_pilon-augustus-gene-0.18-mRNA-1	0.781737	0.825048	0.94142	1.10015	1.33219	1.39365	1.50144	0.0237163	[E]	Amino acid transport and metabolism	Molecular Function: aminopeptidase activity (GO:0004177);; Cellular Component: plasma membrane (GO:0005886);; Molecular Function: metallopeptidase activity (GO:0008237);; Molecular Function: zinc ion binding (GO:0008270);; Cellular Component: anchored component of membrane (GO:0031225);;	K11141|1e-91|ccal:108627277|K11141 ENPEP; glutamyl aminopeptidase [EC:3.4.11.7]	Aminopeptidase N OS=Plutella xylostella OX=51655 GN=APN1 PE=1 SV=1
maker-28530_pilon_pilon_pilon-augustus-gene-0.7-mRNA-1	1.04031	1.56982	1.37594	0.664642	0.335497	0.394578	0.349898	0.0134933	[R]	General function prediction only	Molecular Function: epoxide hydrolase activity (GO:0004301);; Cellular Component: integral component of membrane (GO:0016021);; Biological Process: cellular lipid metabolic process (GO:0044255);;	K22369|5e-62|fcd:110846292|K22369 EPHX4; epoxide hydrolase 4 [EC:3.3.-.-]	Epoxide hydrolase 1 OS=Caenorhabditis elegans OX=6239 GN=ceeh-1 PE=1 SV=1
maker-2818_pilon_pilon_pilon-augustus-gene-2.17-mRNA-1	1.45623	1.43204	1.1978	0.786862	0.754911	0.689834	0.546148	0.010596	[E]	Amino acid transport and metabolism	Biological Process: urea cycle (GO:0000050);; Molecular Function: argininosuccinate synthase activity (GO:0004055);; Molecular Function: ATP binding (GO:0005524);; Biological Process: arginine biosynthetic process (GO:0006526);;	K01940|0.0|zne:110839915|K01940 argG; argininosuccinate synthase [EC:6.3.4.5]	Argininosuccinate synthase OS=Aedes aegypti OX=7159 GN=AAEL004701 PE=3 SV=1
maker-27980_pilon_pilon_pilon-augustus-gene-0.1-mRNA-1	1.3021	1.06692	1.55571	0.975735	0.709002	0.678502	0.602141	0.0448494	--	--	Cellular Component: cytoplasm (GO:0005737);; Cellular Component: apical plasma membrane (GO:0016324);;	K18269|1e-108|zne:110833703|K18269 PDCD10; programmed cell death protein 10	Programmed cell death protein 10 homolog OS=Caenorhabditis elegans OX=6239 GN=ccm-3 PE=1 SV=2
maker-2798_pilon_pilon_pilon-augustus-gene-0.18-mRNA-1	0.459013	0.328008	0.499891	1.89859	2.09305	1.30468	4.11553	0.0255989	--	--	Cellular Component: extracellular region (GO:0005576);;	--|2e-08|cscu:111641456|hypothetical protein	Oplophorus-luciferin 2-monooxygenase non-catalytic subunit OS=Oplophorus gracilirostris OX=727944 PE=1 SV=1
maker-27620_pilon_pilon_pilon-augustus-gene-0.16-mRNA-1	1.00226	1.39863	0.976647	0.837631	0.536351	0.503714	0.555937	0.047877	[R]	General function prediction only	Molecular Function: alditol:NADP+ 1-oxidoreductase activity (GO:0004032);;	--|1e-132|dpx:DAPPUDRAFT_196566|hypothetical protein	Aldose reductase B OS=Dictyostelium discoideum OX=44689 GN=alrB PE=3 SV=2
maker-2740_pilon_pilon_pilon-augustus-gene-3.28-mRNA-1	0.561244	0.873154	0.615296	1.6958	1.95406	1.59402	2.55837	0.00186677	--	--	--	--|2e-08|phu:Phum_PHUM489310|hypothetical protein	--
maker-2738_pilon_pilon_pilon-augustus-gene-0.17-mRNA-1	0.510428	0.672443	0.547678	1.807	2.11727	1.86733	3.34668	0.001072	--	--	--	K02263|5e-47|dpx:DAPPUDRAFT_230889|K02263 COX4; cytochrome c oxidase subunit 4	--
maker-2728_pilon_pilon_pilon-augustus-gene-1.49-mRNA-1	0.97781	0.93658	1.13457	0.648766	0.751299	0.813553	0.726025	0.0244799	--	--	Molecular Function: Rho guanyl-nucleotide exchange factor activity (GO:0005089);; Biological Process: regulation of Rho protein signal transduction (GO:0035023);;	K20705|4e-47|pbar:105432261|K20705 DNMBP; dynamin-binding protein	RhoGEF domain-containing protein gxcJ OS=Dictyostelium discoideum OX=44689 GN=gxcJ PE=3 SV=1
maker-2726_pilon_pilon_pilon-augustus-gene-0.40-mRNA-1	2.45707	1.34445	1.69418	0.036937	0.0234146	0.211642	0.0494921	0.0303028	--	--	Cellular Component: plasma membrane (GO:0005886);; Biological Process: dorsal closure (GO:0007391);; Biological Process: central nervous system development (GO:0007417);; Biological Process: peripheral nervous system development (GO:0007422);; Biological Process: cholesterol metabolic process (GO:0008203);; Cellular Component: integral component of membrane (GO:0016021);; Biological Process: inte…	K12385|0.0|dpx:DAPPUDRAFT_321920|K12385 NPC1; Niemann-Pick C1 protein	NPC intracellular cholesterol transporter 1 homolog 1b OS=Drosophila melanogaster OX=7227 GN=Npc1b PE=2 SV=2
maker-27154_pilon_pilon_pilon-augustus-gene-0.18-mRNA-1	0.800111	0.562779	0.678771	1.29399	1.87599	1.31676	2.1976	0.0381123	--	--	--	K03957|6e-17|aga:AgaP_AGAP000849|K03957 NDUFB1; NADH dehydrogenase (ubiquinone) 1 beta subcomplex subunit 1	--
maker-26880_pilon_pilon_pilon-augustus-gene-0.7-mRNA-1	0.760443	1.02161	1.00708	1.23886	1.22016	1.33793	1.36134	0.0419803	--	--	Cellular Component: cytoplasm (GO:0005737);; Molecular Function: zinc ion binding (GO:0008270);;	--|0.0|zne:110828988|hypothetical protein	RING finger protein B OS=Dictyostelium discoideum OX=44689 GN=rngB PE=2 SV=2
maker-26192_pilon_pilon_pilon-augustus-gene-0.8-mRNA-1	0.299643	0.84008	0.497653	1.55537	2.10882	2.08853	3.51337	0.00492685	[QR]	--	--	--|4e-50|dpx:DAPPUDRAFT_109556|hypothetical protein	--
maker-26192_pilon_pilon_pilon-augustus-gene-0.7-mRNA-1	0.872352	0.974716	0.84438	1.16932	1.26179	1.24379	1.3654	0.00360097	[QR]	--	--	--|9e-43|dpx:DAPPUDRAFT_109556|hypothetical protein	--
maker-25872_pilon_pilon_pilon-augustus-gene-0.29-mRNA-1	0.690762	0.949576	0.808133	1.01018	1.26925	1.37271	1.4916	0.0439659	[R]	General function prediction only	Cellular Component: mitochondrion (GO:0005739);; Molecular Function: 2-hydroxyglutarate dehydrogenase activity (GO:0047545);;	K00109|1e-100|dpx:DAPPUDRAFT_305386|K00109 L2HGDH; 2-hydroxyglutarate dehydrogenase [EC:1.1.99.2]	L-2-hydroxyglutarate dehydrogenase, mitochondrial OS=Nematostella vectensis OX=45351 GN=v1g172254 PE=3 SV=1
maker-25622_pilon_pilon_pilon-augustus-gene-0.18-mRNA-1	0.656036	0.730158	0.672572	1.12892	1.39194	1.69863	2.04952	0.0461721	--	--	Cellular Component: cytoplasm (GO:0005737);; Biological Process: intracellular distribution of mitochondria (GO:0048312);;	K03255|0.0|aga:AgaP_AGAP011851|K03255 TIF31; protein TIF31	Clustered mitochondria protein homolog OS=Anopheles gambiae OX=7165 GN=AGAP011851 PE=3 SV=4
maker-25168_pilon_pilon_pilon-augustus-gene-0.7-mRNA-1	0.763223	0.822079	0.779306	1.14326	1.46856	1.31337	1.65998	0.0276597	--	--	Molecular Function: translation initiation factor activity (GO:0003743);; Cellular Component: eukaryotic translation initiation factor 3 complex (GO:0005852);; Molecular Function: mRNA cap binding (GO:0098808);;	K03251|1e-142|bim:100743506|K03251 EIF3D; translation initiation factor 3 subunit D	Eukaryotic translation initiation factor 3 subunit D OS=Nasonia vitripennis OX=7425 PE=1 SV=1
maker-25064_pilon_pilon_pilon-augustus-gene-0.32-mRNA-1	1.57509	1.25824	1.5002	0.794813	0.415842	0.335666	0.356828	0.00802088	[E]	Amino acid transport and metabolism	Molecular Function: aminopeptidase activity (GO:0004177);; Cellular Component: plasma membrane (GO:0005886);; Molecular Function: metallopeptidase activity (GO:0008237);; Molecular Function: zinc ion binding (GO:0008270);; Cellular Component: anchored component of membrane (GO:0031225);;	K11140|0.0|hst:105180899|K11140 ANPEP; aminopeptidase N [EC:3.4.11.2]	Membrane alanyl aminopeptidase (Fragment) OS=Manduca sexta OX=7130 PE=1 SV=1
maker-24900_pilon_pilon_pilon-augustus-gene-0.22-mRNA-1	0.970036	1.10861	0.942961	0.675402	0.754679	0.713519	0.709423	0.0167771	--	--	Cellular Component: endoplasmic reticulum membrane (GO:0005789);; Biological Process: intracellular protein transport (GO:0006886);; Biological Process: ER to Golgi vesicle-mediated transport (GO:0006888);; Cellular Component: integral component of membrane (GO:0016021);; Biological Process: protein localization to endoplasmic reticulum exit site (GO:0070973);;	K14009|8e-35|zne:110839870|K14009 BCAP31; B-cell receptor-associated protein 31	Endoplasmic reticulum transmembrane protein YET-like OS=Dictyostelium discoideum OX=44689 GN=DDB_G0287543 PE=3 SV=2
maker-24720_pilon_pilon_pilon-augustus-gene-0.48-mRNA-1	1.33956	1.29559	1.04305	0.649954	0.299322	0.301225	0.339976	0.00640587	[G]	Carbohydrate transport and metabolism	Molecular Function: alpha-L-fucosidase activity (GO:0004560);; Cellular Component: extracellular region (GO:0005576);; Biological Process: fucose metabolic process (GO:0006004);;	K01206|1e-156|cscu:111615219|K01206 FUCA; alpha-L-fucosidase [EC:3.2.1.51]	Alpha-L-fucosidase OS=Branchiostoma floridae OX=7739 GN=BRAFLDRAFT_56888 PE=3 SV=2
maker-24696_pilon_pilon_pilon-augustus-gene-0.10-mRNA-1	1.21754	1.33619	1.34535	0.811116	0.513075	0.789473	0.542095	0.0140034	[S]	Function unknown	Molecular Function: protein kinase activity (GO:0004672);; Molecular Function: Rho guanyl-nucleotide exchange factor activity (GO:0005089);; Molecular Function: ATP binding (GO:0005524);; Biological Process: positive regulation of gene expression (GO:0010628);; Molecular Function: Rho GTPase binding (GO:0017048);; Molecular Function: phosphatase binding (GO:0019902);; Biological Process: skeletal…	--|1e-37|tca:656116|hypothetical protein	Muscle M-line assembly protein unc-89 OS=Caenorhabditis elegans OX=6239 GN=unc-89 PE=1 SV=3
maker-24452_pilon_pilon_pilon-augustus-gene-0.9-mRNA-1	0.792721	0.866101	0.763299	1.05215	1.11857	1.22954	1.40384	0.0100017	--	--	--	K20721|1e-91|cfo:105258612|K20721 RTN1; reticulon-1	--
maker-240_pilon_pilon_pilon-augustus-gene-1.11-mRNA-1	0.441222	0.94034	0.553556	1.43724	1.92282	2.17791	2.86183	0.0136563	--	--	Cellular Component: mitochondrial inner membrane (GO:0005743);; Cellular Component: integral component of membrane (GO:0016021);;	K13348|1e-36|pxy:105398706|K13348 MPV17; protein Mpv17	Mpv17-like protein OS=Caenorhabditis elegans OX=6239 GN=T18D3.9 PE=3 SV=1
maker-23724_pilon_pilon_pilon-augustus-gene-0.32-mRNA-1	1.6091	0.930406	1.38868	0.787252	0.320345	0.299164	0.35812	0.0325182	[P]	Inorganic ion transport and metabolism	Molecular Function: arylsulfatase activity (GO:0004065);; Cellular Component: extracellular matrix (GO:0005578);; Cellular Component: cytoplasm (GO:0005737);; Biological Process: metabolic process (GO:0008152);; Molecular Function: metal ion binding (GO:0046872);;	K01132|1e-148|cscu:111634997|K01132 GALNS; N-acetylgalactosamine-6-sulfatase [EC:3.1.6.4]	Arylsulfatase OS=Hemicentrotus pulcherrimus OX=7650 PE=1 SV=1
maker-23642_pilon_pilon_pilon-augustus-gene-0.19-mRNA-1	0.55678	0.537316	0.503503	1.06786	1.64437	1.82143	2.8378	0.0494079	[GEPR]	--	Cellular Component: integral component of plasma membrane (GO:0005887);; Biological Process: apoptotic process (GO:0006915);; Molecular Function: organic anion transmembrane transporter activity (GO:0008514);; Cellular Component: integral component of membrane (GO:0016021);;	K08202|1e-129|lcq:111690562|K08202 SLC22A4_5; MFS transporter, OCT family, solute carrier family 22 (organic cation transporter), member 4/5	Organic cation transporter protein OS=Drosophila melanogaster OX=7227 GN=Orct PE=1 SV=1
maker-23592_pilon_pilon_pilon-augustus-gene-0.25-mRNA-1	0.696013	1.0449	0.6611	1.32711	1.39425	1.36602	1.70164	0.0414522	[L]	Replication, recombination and repair	Cellular Component: cell (GO:0005623);; Cellular Component: integral component of membrane (GO:0016021);; Biological Process: cell redox homeostasis (GO:0045454);;	--|7e-59|lhu:105678035|hypothetical protein	Thioredoxin-related transmembrane protein 2 homolog OS=Drosophila melanogaster OX=7227 GN=CG11007 PE=2 SV=1
maker-23508_pilon_pilon_pilon-augustus-gene-0.7-mRNA-1	1.88517	1.30352	1.43039	0.626904	0.253365	0.378674	0.272553	0.00941617	--	--	Molecular Function: carbohydrate binding (GO:0030246);;	K06560|8e-47|cscu:111625715|K06560 MRC; mannose receptor, C type	Perlucin OS=Haliotis laevigata OX=36097 PE=1 SV=3
maker-23252_pilon_pilon_pilon-augustus-gene-0.8-mRNA-1	1.36485	0.903359	0.855518	0.478579	0.247571	0.244826	0.310839	0.0307165	[E]	Amino acid transport and metabolism	Molecular Function: glutamate-ammonia ligase activity (GO:0004356);; Molecular Function: ATP binding (GO:0005524);; Cellular Component: cytoplasm (GO:0005737);; Biological Process: glutamine biosynthetic process (GO:0006542);;	K01915|0.0|dpx:DAPPUDRAFT_206496|K01915 glnA; glutamine synthetase [EC:6.3.1.2]	Glutamine synthetase OS=Panulirus argus OX=6737 PE=2 SV=1
maker-23016_pilon_pilon_pilon-augustus-gene-0.11-mRNA-1	1.51209	1.27807	1.09394	0.832997	0.810925	0.73775	0.613184	0.0471377	--	--	Biological Process: nematode larval development (GO:0002119);; Biological Process: intracellular protein transport (GO:0006886);; Biological Process: embryo development ending in birth or egg hatching (GO:0009792);; Biological Process: vesicle-mediated transport (GO:0016192);; Cellular Component: AP-1 adaptor complex (GO:0030121);; Biological Process: vulval development (GO:0040025);; Biological …	K12393|1e-175|clec:106667869|K12393 AP1M; AP-1 complex subunit mu	AP-1 complex subunit mu-1-I OS=Caenorhabditis elegans OX=6239 GN=unc-101 PE=1 SV=2
maker-22760_pilon_pilon_pilon-augustus-gene-2.35-mRNA-1	1.25449	1.21865	1.08095	0.874488	0.545986	0.633938	0.57804	0.0197036	[IQR]	--	--	K15734|2e-95|dpx:DAPPUDRAFT_231613|K15734 SDR16C5; all-trans-retinol dehydrogenase (NAD+) [EC:1.1.1.105]	Protein dhs-3 OS=Caenorhabditis elegans OX=6239 GN=dhs-3 PE=1 SV=1
maker-22512_pilon_pilon_pilon-augustus-gene-0.60-mRNA-1	1.56254	1.11141	1.48766	0.634546	0.64141	0.546449	0.437909	0.0260632	[O]	Posttranslational modification, protein turnover, chaperones	Molecular Function: peroxidase activity (GO:0004601);; Cellular Component: cytoplasm (GO:0005737);; Biological Process: cell redox homeostasis (GO:0045454);; Molecular Function: peroxiredoxin activity (GO:0051920);;	K03386|7e-87|haw:110383991|K03386 PRDX2_4; peroxiredoxin (alkyl hydroperoxide reductase subunit C) [EC:1.11.1.15]	Peroxiredoxin 2 OS=Brugia malayi OX=6279 GN=tsa-2 PE=2 SV=2
maker-22500_pilon_pilon_pilon-augustus-gene-0.9-mRNA-1	1.38456	1.69635	1.0898	0.758275	0.703092	0.469835	0.463039	0.0327002	--	--	Biological Process: nervous system development (GO:0007399);; Cellular Component: integral component of membrane (GO:0016021);; Biological Process: cell differentiation (GO:0030154);;	--|0.0|zne:110827750|hypothetical protein	Semaphorin-1A OS=Schistocerca americana OX=7009 GN=SEMA-1A PE=1 SV=1
maker-220_pilon_pilon_pilon-augustus-gene-0.35-mRNA-1	1.0468	1.04385	0.941073	0.706933	0.765082	0.803772	0.750658	0.00554009	--	--	--	K17920|9e-44|cscu:111629278|K17920 SNX5_6_32; sorting nexin-5/6/32	--
maker-21934_pilon_pilon_pilon-augustus-gene-0.14-mRNA-1	1.24128	1.04527	1.20352	0.851156	1.01683	0.758168	0.752466	0.0433378	--	--	Biological Process: mitotic sister chromatid segregation (GO:0000070);; Cellular Component: chromatin (GO:0000785);; Cellular Component: condensed chromosome (GO:0000793);; Molecular Function: DNA binding (GO:0003677);; Cellular Component: nucleus (GO:0005634);; Cellular Component: cohesin complex (GO:0008278);; Biological Process: meiotic sister chromatid cohesion (GO:0051177);; Biological Proce…	K06671|3e-94|zne:110834977|K06671 STAG1_2; cohesin complex subunit SA-1/2	Cohesin subunit scc-3 OS=Caenorhabditis elegans OX=6239 GN=scc-3 PE=1 SV=1
maker-218_pilon_pilon_pilon-augustus-gene-0.32-mRNA-1	1.48781	0.854962	1.43969	0.788252	0.24451	0.315329	0.356406	0.0393111	--	--	Cellular Component: extracellular region (GO:0005576);; Biological Process: lipid catabolic process (GO:0016042);; Molecular Function: hydrolase activity (GO:0016787);;	--|0.0|dpx:DAPPUDRAFT_213420|hypothetical protein	Putative phospholipase B-like 2 OS=Caenorhabditis elegans OX=6239 GN=F09B12.3 PE=1 SV=2
maker-2174_pilon_pilon_pilon-augustus-gene-0.14-mRNA-1	1.41885	0.964116	1.44493	0.755825	0.203096	0.266193	0.320049	0.0212353	--	--	Cellular Component: extracellular region (GO:0005576);; Biological Process: digestion (GO:0007586);; Molecular Function: cysteine-type peptidase activity (GO:0008234);; Biological Process: protein catabolic process (GO:0030163);; Biological Process: collagen catabolic process (GO:0030574);;	K01365|1e-169|cscu:111638891|K01365 CTSL; cathepsin L [EC:3.4.22.15]	Crustapin OS=Pandalus borealis OX=6703 GN=Cys PE=1 SV=1
maker-21642_pilon_pilon_pilon-augustus-gene-0.2-mRNA-1	1.30899	1.25924	1.19088	0.899614	0.778607	0.998791	0.71214	0.014677	--	--	Molecular Function: signaling receptor activity (GO:0004872);; Molecular Function: calcium ion binding (GO:0005509);; Cellular Component: plasma membrane (GO:0005886);; Cellular Component: integral component of plasma membrane (GO:0005887);; Cellular Component: cell-cell junction (GO:0005911);; Biological Process: homophilic cell adhesion via plasma membrane adhesion molecules (GO:0007156);; Biol…	--|1e-103|daz:108611309|hypothetical protein	Neural-cadherin OS=Drosophila melanogaster OX=7227 GN=CadN PE=1 SV=2
maker-21380_pilon_pilon_pilon-augustus-gene-0.1-mRNA-1	1.49739	1.04218	1.47016	0.73409	0.223669	0.261849	0.304162	0.0138556	--	--	--	--|2e-31|cscu:111638278|hypothetical protein	--
maker-21138_pilon_pilon_pilon-augustus-gene-0.7-mRNA-1	1.62209	1.00719	1.71255	0.45458	0.240661	0.313778	0.232395	0.0298964	--	--	--	--|3e-17|fcd:110851885|hypothetical protein	--
maker-20946_pilon_pilon_pilon-augustus-gene-0.6-mRNA-1	0.660642	0.407167	0.615696	2.43736	1.41089	1.74701	3.32358	0.0423486	--	--	Molecular Function: peroxidase activity (GO:0004601);; Cellular Component: extracellular space (GO:0005615);; Biological Process: response to oxidative stress (GO:0006979);; Molecular Function: heme binding (GO:0020037);; Cellular Component: extracellular matrix (GO:0031012);; Biological Process: hydrogen peroxide catabolic process (GO:0042744);; Molecular Function: metal ion binding (GO:0046872)…	K19511|3e-63|rmd:113552964|K19511 PXDN; peroxidase [EC:1.11.1.7]	Peroxidasin homolog OS=Caenorhabditis briggsae OX=6238 GN=pxn-1 PE=3 SV=1
maker-20848_pilon_pilon_pilon-augustus-gene-0.31-mRNA-1	1.27246	1.05685	1.04522	0.819743	0.60316	0.612273	0.603099	0.012066	--	--	Cellular Component: Golgi membrane (GO:0000139);; Molecular Function: polypeptide N-acetylgalactosaminyltransferase activity (GO:0004653);; Cellular Component: Golgi stack (GO:0005795);; Biological Process: protein glycosylation (GO:0006486);; Biological Process: oligosaccharide biosynthetic process (GO:0009312);; Cellular Component: integral component of membrane (GO:0016021);; Molecular Functio…	K00710|0.0|phu:Phum_PHUM590070|K00710 GALNT; polypeptide N-acetylgalactosaminyltransferase [EC:2.4.1.41]	Polypeptide N-acetylgalactosaminyltransferase 2 OS=Drosophila melanogaster OX=7227 GN=pgant2 PE=2 SV=2
maker-20584_pilon_pilon_pilon-augustus-gene-0.5-mRNA-1	1.1782	0.981605	1.18961	0.837098	0.687561	0.770333	0.685191	0.0168354	--	--	--	--|2e-35|dpx:DAPPUDRAFT_228243|hypothetical protein	--
maker-20302_pilon_pilon_pilon-augustus-gene-3.40-mRNA-1	0.608357	0.927888	1.03405	1.14298	1.55479	1.46208	1.61843	0.0413585	[M]	Cell wall/membrane/envelope biogenesis	Biological Process: Notch signaling pathway (GO:0007219);; Molecular Function: GDP-mannose 4,6-dehydratase activity (GO:0008446);; Biological Process: GDP-mannose metabolic process (GO:0019673);; Biological Process: GDP-L-fucose biosynthetic process (GO:0042350);; Biological Process: 'de novo' GDP-L-fucose biosynthetic process (GO:0042351);; Biological Process: oogenesis (GO:0048477);; Biological…	K01711|0.0|fcd:110848597|K01711 gmd; GDPmannose 4,6-dehydratase [EC:4.2.1.47]	GDP-mannose 4,6 dehydratase OS=Drosophila melanogaster OX=7227 GN=Gmd PE=1 SV=2
maker-20108_pilon_pilon_pilon-augustus-gene-0.6-mRNA-1	1.48979	1.28573	1.59719	0.706125	0.215241	0.373682	0.296165	0.00657497	[I]	Lipid transport and metabolism	Cellular Component: extracellular region (GO:0005576);; Molecular Function: carboxylic ester hydrolase activity (GO:0052689);;	--|4e-86|dpx:DAPPUDRAFT_240263|hypothetical protein	Venom carboxylesterase-6 OS=Apis mellifera OX=7460 PE=2 SV=1
maker-19632_pilon_pilon_pilon-augustus-gene-0.13-mRNA-1	0.842315	0.856757	0.72134	0.536159	0.316545	0.339215	0.492445	0.0119784	[G]	Carbohydrate transport and metabolism	Molecular Function: ATP binding (GO:0005524);; Molecular Function: N-acetylglucosamine kinase activity (GO:0045127);;	K00884|1e-103|dpx:DAPPUDRAFT_307522|K00884 NAGK; N-acetylglucosamine kinase [EC:2.7.1.59]	N-acetyl-D-glucosamine kinase OS=Dictyostelium discoideum OX=44689 GN=nagk PE=3 SV=2
maker-19632_pilon_pilon_pilon-augustus-gene-0.12-mRNA-1	1.11453	0.966226	1.05145	0.706131	0.628725	0.503147	0.586807	0.00547046	--	--	--	K14790|1e-92|zne:110830834|K14790 NOP9; nucleolar protein 9	--
maker-19414_pilon_pilon_pilon-augustus-gene-0.9-mRNA-1	1.01582	0.773289	1.05153	1.62251	1.18963	1.38292	1.4768	0.0479591	--	--	Molecular Function: metal ion binding (GO:0046872);;	--	Copper-specific metallothionein-2 OS=Callinectes sapidus OX=6763 PE=3 SV=1
maker-19272_pilon_pilon_pilon-augustus-gene-0.38-mRNA-1	0.764491	0.785363	0.835914	1.25806	1.65054	1.48399	1.84117	0.024481	[C]	Energy production and conversion	Molecular Function: nucleotide binding (GO:0000166);; Molecular Function: succinate-CoA ligase (ADP-forming) activity (GO:0004775);; Molecular Function: succinate-CoA ligase (GDP-forming) activity (GO:0004776);; Cellular Component: mitochondrion (GO:0005739);; Biological Process: tricarboxylic acid cycle (GO:0006099);; Molecular Function: cofactor binding (GO:0048037);;	K01899|3e-87|clec:106669868|K01899 LSC1; succinyl-CoA synthetase alpha subunit [EC:6.2.1.4 6.2.1.5]	Succinate--CoA ligase [ADP/GDP-forming] subunit alpha, mitochondrial OS=Caenorhabditis elegans OX=6239 GN=sucl-1 PE=3 SV=1
maker-19220_pilon_pilon_pilon-augustus-gene-0.23-mRNA-1	1.1627	1.19442	1.01433	0.721543	0.797646	0.941011	0.729715	0.0241236	[IQR]	--	Biological Process: reproduction (GO:0000003);; Cellular Component: endoplasmic reticulum (GO:0005783);; Biological Process: steroid biosynthetic process (GO:0006694);; Biological Process: androgen metabolic process (GO:0008209);; Biological Process: estrogen metabolic process (GO:0008210);; Biological Process: embryo development (GO:0009790);; Biological Process: molting cycle, collagen and cuti…	--|3e-41|btab:109044053|hypothetical protein	Very-long-chain 3-oxooacyl-coA reductase let-767 OS=Caenorhabditis elegans OX=6239 GN=let-767 PE=1 SV=2
maker-1866_pilon_pilon_pilon-augustus-gene-0.9-mRNA-1	1.51878	2.86388	2.23901	0.42981	0.210416	0.289585	0.140419	0.03644	[G]	Carbohydrate transport and metabolism	Molecular Function: glyceraldehyde-3-phosphate dehydrogenase (NAD+) (phosphorylating) activity (GO:0004365);; Cellular Component: cytoplasm (GO:0005737);; Biological Process: glucose metabolic process (GO:0006006);; Biological Process: glycolytic process (GO:0006096);; Molecular Function: NADP binding (GO:0050661);; Molecular Function: NAD binding (GO:0051287);;	K00134|0.0|tca:663023|K00134 GAPDH; glyceraldehyde 3-phosphate dehydrogenase [EC:1.2.1.12]	Glyceraldehyde-3-phosphate dehydrogenase OS=Panulirus versicolor OX=150436 PE=1 SV=1
maker-1848_pilon_pilon_pilon-augustus-gene-0.4-mRNA-1	1.40264	1.09311	1.41632	0.966543	0.416002	0.438812	0.465573	0.0396797	[C]	Energy production and conversion	--	--|5e-29|lhu:105667457|hypothetical protein	--
maker-18418_pilon_pilon_pilon-augustus-gene-0.26-mRNA-1	0.222449	1.01135	0.565027	2.6927	2.29507	1.58487	3.65385	0.0196669	--	--	Cellular Component: endoplasmic reticulum (GO:0005783);; Cellular Component: endoplasmic reticulum membrane (GO:0005789);; Biological Process: cotranslational protein targeting to membrane (GO:0006613);; Cellular Component: integral component of membrane (GO:0016021);; Cellular Component: phagocytic vesicle (GO:0045335);;	K13249|7e-99|pcf:106784355|K13249 SSR1; translocon-associated protein subunit alpha	Translocon-associated protein subunit alpha OS=Dictyostelium discoideum OX=44689 GN=ssr1 PE=3 SV=1
maker-18418_pilon_pilon_pilon-augustus-gene-0.24-mRNA-1	0.887065	0.873166	1.01687	1.38451	1.56249	1.21204	1.49762	0.0293531	[E]	Amino acid transport and metabolism	Molecular Function: L-aspartate:2-oxoglutarate aminotransferase activity (GO:0004069);; Cellular Component: cytosol (GO:0005829);; Biological Process: 2-oxoglutarate metabolic process (GO:0006103);; Biological Process: aspartate metabolic process (GO:0006531);; Biological Process: aspartate biosynthetic process (GO:0006532);; Biological Process: glutamate metabolic process (GO:0006536);; Molecula…	K14454|0.0|zne:110828166|K14454 GOT1; aspartate aminotransferase, cytoplasmic [EC:2.6.1.1]	Probable aspartate aminotransferase, cytoplasmic OS=Caenorhabditis elegans OX=6239 GN=got-1.2 PE=3 SV=1
maker-17874_pilon_pilon_pilon-augustus-gene-0.30-mRNA-1	1.31444	1.01942	0.919831	0.779805	0.48522	0.462626	0.530983	0.0323221	--	--	--	K22145|8e-42|daz:108615100|K22145 TMEM18; transmembrane protein 18	--
maker-17794_pilon_pilon_pilon-augustus-gene-1.35-mRNA-1	1.11614	1.30207	1.20751	0.726496	0.770628	0.728647	0.613882	0.00916938	--	--	Cellular Component: endosome (GO:0005768);; Cellular Component: cytosol (GO:0005829);; Biological Process: intracellular protein transport (GO:0006886);; Molecular Function: protein transporter activity (GO:0008565);; Biological Process: Wnt signaling pathway (GO:0016055);; Biological Process: sensory perception of pain (GO:0019233);; Biological Process: regulation of Wnt signaling pathway (GO:00…	K18466|0.0|cscu:111620909|K18466 VPS26; vacuolar protein sorting-associated protein 26	Vacuolar protein sorting-associated protein 26 OS=Drosophila melanogaster OX=7227 GN=Vps26 PE=2 SV=1
maker-17622_pilon_pilon_pilon-augustus-gene-1.6-mRNA-1	0.551008	0.402825	0.889831	1.63592	1.6461	2.73082	3.26136	0.0471756	[I]	Lipid transport and metabolism	Molecular Function: acyl-CoA dehydrogenase activity (GO:0003995);; Cellular Component: mitochondrial matrix (GO:0005759);; Biological Process: tryptophan metabolic process (GO:0006568);; Molecular Function: flavin adenine dinucleotide binding (GO:0050660);;	K00252|0.0|cscu:111638218|K00252 GCDH; glutaryl-CoA dehydrogenase [EC:1.3.8.6]	Probable glutaryl-CoA dehydrogenase, mitochondrial OS=Caenorhabditis elegans OX=6239 GN=F54D5.7 PE=3 SV=1
maker-17586_pilon_pilon_pilon-augustus-gene-0.9-mRNA-1	1.69604	1.07659	1.46096	0.783644	0.611885	0.696291	0.494101	0.04984	--	--	Biological Process: immune system process (GO:0002376);; Cellular Component: extracellular region (GO:0005576);; Cellular Component: plasma membrane (GO:0005886);; Molecular Function: disulfide oxidoreductase activity (GO:0015036);; Biological Process: oxidation-reduction process (GO:0055114);; Biological Process: positive regulation of defense response to bacterium (GO:1900426);;	--|3e-42|tut:107363152|hypothetical protein	GILT-like protein 1 OS=Drosophila melanogaster OX=7227 GN=GILT1 PE=2 SV=1
maker-17584_pilon_pilon_pilon-augustus-gene-0.6-mRNA-1	0.693075	0.975906	0.668605	1.27372	1.26435	1.13384	1.57081	0.029842	[R]	General function prediction only	Molecular Function: signal recognition particle binding (GO:0005047);; Molecular Function: GTP binding (GO:0005525);; Cellular Component: signal recognition particle receptor complex (GO:0005785);; Biological Process: SRP-dependent cotranslational protein targeting to membrane (GO:0006614);; Cellular Component: integral component of membrane (GO:0016021);;	K12272|1e-50|dpx:DAPPUDRAFT_205698|K12272 SRPRB; signal recognition particle receptor subunit beta	Signal recognition particle receptor subunit beta OS=Dictyostelium discoideum OX=44689 GN=srprb PE=3 SV=1
maker-17324_pilon_pilon_pilon-augustus-gene-0.32-mRNA-1	1.25914	1.1123	1.0823	0.811639	0.513216	0.576797	0.550607	0.013278	[C]	Energy production and conversion	Molecular Function: succinate-CoA ligase (GDP-forming) activity (GO:0004776);; Molecular Function: ATP binding (GO:0005524);; Molecular Function: GTP binding (GO:0005525);; Cellular Component: mitochondrion (GO:0005739);; Biological Process: tricarboxylic acid cycle (GO:0006099);; Molecular Function: metal ion binding (GO:0046872);;	K01900|1e-20|btab:109040438|K01900 LSC2; succinyl-CoA synthetase beta subunit [EC:6.2.1.4 6.2.1.5]	Succinate--CoA ligase [GDP-forming] subunit beta, mitochondrial OS=Caenorhabditis elegans OX=6239 GN=sucg-1 PE=3 SV=1
maker-17194_pilon_pilon_pilon-augustus-gene-0.43-mRNA-1	1.48723	1.00919	1.5225	0.992375	0.410911	0.420499	0.453799	0.0460061	--	--	--	K06519|4e-30|der:6553572|K06519 SLC3A2; solute carrier family 3, member 2	--
maker-16648_pilon_pilon_pilon-augustus-gene-0.4-mRNA-1	1.16863	1.01844	1.01302	0.706188	0.743942	0.854463	0.720164	0.0120741	[MG]	--	--	--|5e-90|dpx:DAPPUDRAFT_51858|hypothetical protein	--
maker-16334_pilon_pilon_pilon-augustus-gene-0.21-mRNA-1	0.455139	0.892503	0.739013	1.44739	1.99704	1.75831	2.49334	0.00794317	--	--	--	K03959|6e-17|lcq:111684641|K03959 NDUFB3; NADH dehydrogenase (ubiquinone) 1 beta subcomplex subunit 3	--
maker-15854_pilon_pilon_pilon-augustus-gene-0.15-mRNA-1	1.4107	1.10319	1.51294	0.658	0.240627	0.309686	0.300066	0.00627388	--	--	Cellular Component: extracellular region (GO:0005576);; Cellular Component: membrane (GO:0016020);;	--|2e-70|cscu:111618205|hypothetical protein	MAM and LDL-receptor class A domain-containing protein 2 (Fragment) OS=Acropora millepora OX=45264 PE=1 SV=1
maker-15848_pilon_pilon_pilon-augustus-gene-0.18-mRNA-1	1.28559	2.04343	1.21214	0.46772	0.302007	0.337947	0.243919	0.0456092	--	--	--	--|2e-80|dpx:DAPPUDRAFT_318379|hypothetical protein	--
maker-15686_pilon_pilon_pilon-augustus-gene-0.17-mRNA-1	1.37888	1.07705	1.19298	0.816353	0.537939	0.66884	0.554449	0.0106223	[L]	Replication, recombination and repair	Molecular Function: magnesium ion binding (GO:0000287);; Cellular Component: integral component of membrane (GO:0016021);; Molecular Function: transferase activity (GO:0016740);; Molecular Function: thiamine pyrophosphate binding (GO:0030976);;	--|5e-93|tca:663685|hypothetical protein	Acetolactate synthase-like protein OS=Caenorhabditis elegans OX=6239 GN=T26C12.1 PE=3 SV=2
maker-15510_pilon_pilon_pilon-augustus-gene-1.19-mRNA-1	1.20493	1.02524	0.990158	0.671045	0.65058	0.806394	0.660807	0.0140178	--	--	--	--|6e-13|haw:110372872|hypothetical protein	--
maker-15444_pilon_pilon_pilon-augustus-gene-0.18-mRNA-1	1.1108	1.1157	1.19221	0.792385	0.422372	0.519924	0.507408	0.0310798	[Q]	Secondary metabolites biosynthesis, transport and catabolism	Molecular Function: beta-carotene 15,15'-monooxygenase activity (GO:0003834);; Molecular Function: monooxygenase activity (GO:0004497);; Molecular Function: retinal isomerase activity (GO:0004744);; Biological Process: phototransduction (GO:0007602);; Biological Process: phototransduction, visible light (GO:0007603);; Biological Process: phototransduction, UV (GO:0007604);; Biological Process: vi…	K00515|1e-143|fcd:110847115|K00515 BCMO1; beta-carotene 15,15'-dioxygenase [EC:1.13.11.63]	Carotenoid isomerooxygenase OS=Drosophila melanogaster OX=7227 GN=ninaB PE=1 SV=1
maker-15330_pilon_pilon_pilon-augustus-gene-0.15-mRNA-1	0.759582	0.873834	0.949539	1.1931	1.28744	1.21502	1.43075	0.00945084	[IQR]	--	Molecular Function: alcohol dehydrogenase (NAD) activity (GO:0004022);;	K00069|1e-59|cscu:111626536|K00069 HPGD; 15-hydroxyprostaglandin dehydrogenase (NAD) [EC:1.1.1.141]	Alcohol dehydrogenase 2 OS=Ceratitis cosyra OX=194917 GN=ADH2 PE=3 SV=1
maker-15328_pilon_pilon_pilon-augustus-gene-0.18-mRNA-1	1.34859	0.966758	1.10552	0.696638	0.560383	0.600453	0.542982	0.0312182	--	--	Molecular Function: GTPase activator activity (GO:0005096);; Biological Process: intracellular protein transport (GO:0006886);; Biological Process: neurotransmitter secretion (GO:0007269);; Biological Process: border follicle cell migration (GO:0007298);; Cellular Component: synaptic vesicle (GO:0008021);; Biological Process: vesicle-mediated transport (GO:0016192);; Molecular Function: Rab guany…	K19937|9e-99|cscu:111642078|K19937 RAB3GAP2; Rab3 GTPase-activating protein non-catalytic subunit	Rab3 GTPase-activating protein regulatory subunit OS=Drosophila melanogaster OX=7227 GN=Rab3-GAP PE=1 SV=2
maker-152_pilon_pilon_pilon-augustus-gene-1.21-mRNA-1	0.210855	0.683824	0.268396	2.20832	3.08119	2.22205	6.45836	0.00738897	--	--	Biological Process: mitotic cytokinesis (GO:0000281);; Cellular Component: contractile vacuole (GO:0000331);; Molecular Function: phosphatidylinositol-4,5-bisphosphate binding (GO:0005546);; Cellular Component: plasma membrane (GO:0005886);; Cellular Component: clathrin-coated pit (GO:0005905);; Cellular Component: clathrin-coated vesicle (GO:0030136);; Molecular Function: clathrin binding (GO:00…	K12471|2e-71|cscu:111628855|K12471 EPN; epsin	Epsin OS=Dictyostelium discoideum OX=44689 GN=epnA PE=3 SV=1
maker-15142_pilon_pilon_pilon-augustus-gene-0.8-mRNA-1	0.70953	0.571441	0.802251	2.50905	1.62552	2.13861	3.01129	0.025776	--	--	Molecular Function: cysteine-type endopeptidase inhibitor activity (GO:0004869);; Cellular Component: extracellular region (GO:0005576);;	K01373|9e-33|fcd:110859207|K01373 CTSF; cathepsin F [EC:3.4.22.41]	Cystatin-1 OS=Chilobrachys guangxiensis OX=278060 PE=2 SV=1
maker-1500_pilon_pilon_pilon-augustus-gene-3.4-mRNA-1	1.32508	1.109	1.0939	0.798626	0.715512	0.563954	0.589032	0.00903658	--	--	--	K19327|0.0|fcd:110851891|K19327 ANO10; anoctamin-10	--
maker-14970_pilon_pilon_pilon-augustus-gene-0.53-mRNA-1	0.998538	0.932607	1.06895	0.815946	0.880275	0.744614	0.813587	0.028397	[L]	Replication, recombination and repair	Cellular Component: nucleus (GO:0005634);; Cellular Component: cytoplasm (GO:0005737);; Molecular Function: protein transporter activity (GO:0008565);;	--|2e-51|zne:110833579|hypothetical protein	Exportin-6 OS=Dictyostelium discoideum OX=44689 GN=xpo6 PE=3 SV=1
maker-1484_pilon_pilon_pilon-augustus-gene-0.35-mRNA-1	0.760084	0.852313	0.91645	1.2854	1.10074	1.0247	1.34877	0.0418398	[OJ]	--	Biological Process: mitochondrion inheritance (GO:0000001);; Molecular Function: RNA binding (GO:0003723);; Cellular Component: cytoplasm (GO:0005737);; Cellular Component: mitochondrion (GO:0005739);; Cellular Component: cytosol (GO:0005829);; Biological Process: spindle assembly involved in male meiosis (GO:0007053);; Biological Process: male meiotic nuclear division (GO:0007140);; Biological P…	K18757|0.0|ccal:108622487|K18757 LARP1; la-related protein 1	La-related protein 1 OS=Drosophila melanogaster OX=7227 GN=larp PE=1 SV=5
maker-1480_pilon_pilon_pilon-augustus-gene-0.21-mRNA-1	0.943405	1.35627	1.09999	0.868326	0.568892	0.457777	0.557406	0.0432791	[C]	Energy production and conversion	Molecular Function: alcohol dehydrogenase (NAD) activity (GO:0004022);; Molecular Function: octanol dehydrogenase activity (GO:0004552);; Biological Process: alcohol metabolic process (GO:0006066);; Biological Process: ethanol oxidation (GO:0006069);; Molecular Function: zinc ion binding (GO:0008270);; Biological Process: visual learning (GO:0008542);; Molecular Function: S-(hydroxymethyl)glutath…	K00121|1e-142|nvi:100118368|K00121 frmA; S-(hydroxymethyl)glutathione dehydrogenase / alcohol dehydrogenase [EC:1.1.1.284 1.1.1.1]	Alcohol dehydrogenase class-3 OS=Drosophila melanogaster OX=7227 GN=Fdh PE=1 SV=3
maker-1430_pilon_pilon_pilon-augustus-gene-1.8-mRNA-1	1.3538	1.18011	0.901577	0.689909	0.54579	0.766987	0.582941	0.0493373	[Q]	Secondary metabolites biosynthesis, transport and catabolism	Molecular Function: monooxygenase activity (GO:0004497);; Molecular Function: oxidoreductase activity, acting on single donors with incorporation of molecular oxygen, incorporation of two atoms of oxygen (GO:0016702);; Biological Process: retinol metabolic process (GO:0042572);; Molecular Function: metal ion binding (GO:0046872);;	--|1e-161|dpx:DAPPUDRAFT_333779|hypothetical protein	Carotenoid isomerooxygenase OS=Galleria mellonella OX=7137 GN=ninaB PE=1 SV=1
maker-1412_pilon_pilon_pilon-augustus-gene-3.19-mRNA-1	1.49556	1.46239	1.24053	0.862389	0.314503	0.454227	0.388502	0.019884	--	--	Molecular Function: calcium channel activity (GO:0005262);; Cellular Component: cilium (GO:0005929);; Biological Process: mating behavior (GO:0007617);; Cellular Component: membrane (GO:0016020);; Cellular Component: integral component of membrane (GO:0016021);; Molecular Function: protein domain specific binding (GO:0019904);; Biological Process: response to hermaphrodite contact (GO:0034606);; …	K04988|1e-164|cscu:111626157|K04988 PKD1L2; polycystin 1L2	Location of vulva defective 1 OS=Caenorhabditis elegans OX=6239 GN=lov-1 PE=1 SV=4
maker-14048_pilon_pilon_pilon-augustus-gene-1.41-mRNA-1	1.04859	1.12392	1.17614	0.50132	0.301645	0.548734	0.403656	0.00474495	--	--	--	K01805|1e-145|dpx:DAPPUDRAFT_218978|K01805 xylA; xylose isomerase [EC:5.3.1.5]	--
maker-13722_pilon_pilon_pilon-augustus-gene-0.32-mRNA-1	0.73493	0.558577	0.900452	2.3978	2.12546	1.78867	2.87696	0.00560396	[GEPR]	--	Cellular Component: integral component of plasma membrane (GO:0005887);; Biological Process: apoptotic process (GO:0006915);; Molecular Function: organic anion transmembrane transporter activity (GO:0008514);; Cellular Component: integral component of membrane (GO:0016021);;	K08202|1e-116|mde:101895741|K08202 SLC22A4_5; MFS transporter, OCT family, solute carrier family 22 (organic cation transporter), member 4/5	Organic cation transporter protein OS=Drosophila melanogaster OX=7227 GN=Orct PE=1 SV=1
maker-13550_pilon_pilon_pilon-augustus-gene-0.51-mRNA-1	0.598193	0.803274	0.718075	1.30016	1.60558	1.96379	2.29745	0.0319152	--	--	--	K08765|8e-14|fcd:110849303|K08765 CPT1A; carnitine O-palmitoyltransferase 1, liver isoform [EC:2.3.1.21]	--
maker-13478_pilon_pilon_pilon-augustus-gene-0.18-mRNA-1	1.26723	1.07549	1.00673	0.694439	0.794256	0.867768	0.703537	0.0303816	[K]	Transcription	Cellular Component: nucleus (GO:0005634);; Biological Process: protein export from nucleus (GO:0006611);; Biological Process: positive regulation of intrinsic apoptotic signaling pathway in response to DNA damage by p53 class mediator (GO:1902167);; Biological Process: positive regulation of intrinsic apoptotic signaling pathway in response to DNA damage (GO:1902231);;	--|1e-64|vem:105561098|hypothetical protein	Nuclear export mediator factor NEMF homolog OS=Drosophila melanogaster OX=7227 GN=Clbn PE=1 SV=2
maker-12852_pilon_pilon_pilon-augustus-gene-0.10-mRNA-1	0.841818	0.815605	0.847462	1.14874	1.19029	1.21852	1.42024	0.00070549	--	--	Biological Process: epithelial cell morphogenesis (GO:0003382);; Molecular Function: carnitine:acyl carnitine antiporter activity (GO:0005476);; Cellular Component: mitochondrial inner membrane (GO:0005743);; Biological Process: mitochondrial transport (GO:0006839);; Biological Process: acyl carnitine transport (GO:0006844);; Biological Process: phagocytosis (GO:0006909);; Molecular Function: car…	K15109|1e-103|cscu:111628105|K15109 SLC25A20_29; solute carrier family 25 (mitochondrial carnitine/acylcarnitine transporter), member 20/29	Congested-like trachea protein OS=Drosophila melanogaster OX=7227 GN=colt PE=2 SV=1
maker-1280_pilon_pilon_pilon-augustus-gene-0.6-mRNA-1	0.782173	0.728995	0.82703	1.39604	1.86618	1.37734	1.98424	0.0372963	[R]	General function prediction only	Molecular Function: neurotransmitter:sodium symporter activity (GO:0005328);; Molecular Function: dopamine transmembrane transporter activity (GO:0005329);; Cellular Component: integral component of plasma membrane (GO:0005887);; Biological Process: adult locomotory behavior (GO:0008344);; Biological Process: dopamine transport (GO:0015872);; Molecular Function: cocaine binding (GO:0019811);; Bio…	K05041|0.0|btab:109030495|K05041 SLC6A8; solute carrier family 6 (neurotransmitter transporter, creatine) member 8	Sodium-dependent dopamine transporter OS=Drosophila melanogaster OX=7227 GN=DAT PE=1 SV=1
maker-12714_pilon_pilon_pilon-augustus-gene-0.16-mRNA-1	1.48702	0.99914	1.82066	0.802787	0.392148	0.40682	0.371911	0.0427408	[S]	Function unknown	--	--|1e-143|isc:IscW_ISCW012735|hypothetical protein	--
maker-12538_pilon_pilon_pilon-augustus-gene-0.50-mRNA-1	0.538414	0.934309	0.524859	1.24358	1.73927	1.45283	2.22053	0.0145986	[L]	Replication, recombination and repair	Molecular Function: DNA binding (GO:0003677);; Molecular Function: DNA topoisomerase type I activity (GO:0003917);; Cellular Component: nucleus (GO:0005634);; Cellular Component: nucleolus (GO:0005730);; Biological Process: DNA replication (GO:0006260);; Biological Process: DNA topological change (GO:0006265);; Biological Process: chromatin remodeling (GO:0006338);; Biological Process: chromosome…	K03163|0.0|bim:100742582|K03163 TOP1; DNA topoisomerase I [EC:5.6.2.1]	DNA topoisomerase 1 OS=Caenorhabditis elegans OX=6239 GN=top-1 PE=2 SV=1
maker-12458_pilon_pilon_pilon-augustus-gene-1.37-mRNA-1	1.56825	1.81689	1.15383	0.819001	0.60901	0.643483	0.456379	0.0398504	[S]	Function unknown	Biological Process: nematode larval development (GO:0002119);; Cellular Component: endoplasmic reticulum (GO:0005783);; Cellular Component: endoplasmic reticulum membrane (GO:0005789);; Biological Process: phosphatidylethanolamine biosynthetic process (GO:0006646);; Biological Process: phosphatidylcholine biosynthetic process (GO:0006656);; Biological Process: phosphatidylserine biosynthetic proc…	K13517|1e-116|ame:552342|K13517 MBOAT1_2; lysophospholipid acyltransferase 1/2 [EC:2.3.1.51 2.3.1.-]	Lysophospholipid acyltransferase 5 OS=Caenorhabditis elegans OX=6239 GN=mboa-6 PE=1 SV=2
maker-12352_pilon_pilon_pilon-augustus-gene-0.24-mRNA-1	0.639081	0.566716	0.705546	1.73218	2.32703	2.18554	3.2672	0.0119555	--	--	Cellular Component: integral component of membrane (GO:0016021);; Biological Process: molting cycle, collagen and cuticulin-based cuticle (GO:0018996);;	--|0.0|dpx:DAPPUDRAFT_306990|hypothetical protein	Patched-related protein 9 OS=Caenorhabditis elegans OX=6239 GN=ptr-9 PE=3 SV=2
maker-12320_pilon_pilon_pilon-augustus-gene-1.33-mRNA-1	0.895573	0.78601	0.978792	1.3296	1.1247	1.2704	1.40006	0.0129017	[F]	Nucleotide transport and metabolism	Cellular Component: nucleus (GO:0005634);; Cellular Component: cytoplasm (GO:0005737);; Biological Process: purine ribonucleoside salvage (GO:0006166);; Molecular Function: S-methyl-5-thioadenosine phosphorylase activity (GO:0017061);; Biological Process: L-methionine salvage from methylthioadenosine (GO:0019509);;	K03783|1e-132|dpx:DAPPUDRAFT_306029|K03783 punA; purine-nucleoside phosphorylase [EC:2.4.2.1]	S-methyl-5&apos;-thioadenosine phosphorylase OS=Aedes aegypti OX=7159 GN=AAEL012172 PE=3 SV=1
maker-1198_pilon_pilon_pilon-augustus-gene-2.16-mRNA-1	0.528013	0.978513	0.781951	1.11193	1.68789	1.53801	1.89551	0.037808	[J]	Translation, ribosomal structure and biogenesis	Biological Process: formation of translation preinitiation complex (GO:0001731);; Biological Process: translation reinitiation (GO:0002188);; Molecular Function: RNA binding (GO:0003723);; Cellular Component: cytosolic small ribosomal subunit (GO:0022627);; Cellular Component: protein-containing complex (GO:0043234);; Biological Process: positive regulation of translational initiation (GO:0045948…	K07575|1e-106|tnl:113499897|K07575 K07575; PUA domain protein	Malignant T-cell-amplified sequence 1 homolog OS=Drosophila melanogaster OX=7227 GN=MCTS1 PE=1 SV=1
maker-11776_pilon_pilon_pilon-augustus-gene-0.3-mRNA-1	1.47405	1.04092	1.11194	0.684358	0.489595	0.483393	0.456959	0.0232091	[S]	Function unknown	--	K18808|2e-62|fcd:110846858|K18808 TLR13; toll-like receptor 13	Toll-like receptor 4 OS=Pinctada martensii OX=206411 PE=2 SV=1
maker-11736_pilon_pilon_pilon-augustus-gene-0.10-mRNA-1	0.830734	0.700882	0.967592	1.3871	1.37265	1.7958	1.8228	0.0210029	--	--	--	--|0.0|zne:110833022|hypothetical protein	Uncharacterized protein C32D5.6 OS=Caenorhabditis elegans OX=6239 GN=C32D5.6 PE=4 SV=1
maker-11554_pilon_pilon_pilon-augustus-gene-0.25-mRNA-1	0.681233	0.949084	0.615221	1.17998	1.87285	1.87525	2.19461	0.0441427	[G]	Carbohydrate transport and metabolism	Cellular Component: cytoplasm (GO:0005737);; Biological Process: glycogen catabolic process (GO:0005980);; Molecular Function: glycogen phosphorylase activity (GO:0008184);; Biological Process: determination of adult lifespan (GO:0008340);; Molecular Function: pyridoxal phosphate binding (GO:0030170);; Molecular Function: protein homodimerization activity (GO:0042803);; Cellular Component: protei…	K00688|0.0|bim:100746613|K00688 PYG; glycogen phosphorylase [EC:2.4.1.1]	Glycogen phosphorylase OS=Drosophila melanogaster OX=7227 GN=GlyP PE=2 SV=2
maker-11508_pilon_pilon_pilon-augustus-gene-0.51-mRNA-1	1.23703	1.30799	1.14177	0.793954	0.607836	0.518571	0.520876	0.00649685	[M]	Cell wall/membrane/envelope biogenesis	Molecular Function: UDP-N-acetylglucosamine 4-epimerase activity (GO:0003974);; Molecular Function: UDP-glucose 4-epimerase activity (GO:0003978);; Biological Process: galactose metabolic process (GO:0006012);; Biological Process: sensory perception of pain (GO:0019233);; Biological Process: larval lymph gland hemopoiesis (GO:0035167);;	K01784|1e-107|dpx:DAPPUDRAFT_305695|K01784 galE; UDP-glucose 4-epimerase [EC:5.1.3.2]	UDP-glucose 4-epimerase OS=Drosophila melanogaster OX=7227 GN=Gale PE=1 SV=1
maker-1066_pilon_pilon_pilon-augustus-gene-0.25-mRNA-1	1.4356	1.40718	1.71131	0.735828	0.606004	0.539018	0.413002	0.00312203	--	--	Biological Process: mitotic cytokinesis (GO:0000281);; Biological Process: actomyosin contractile ring assembly (GO:0000915);; Biological Process: apical constriction (GO:0003383);; Molecular Function: actin binding (GO:0003779);; Molecular Function: phosphatidylinositol-4,5-bisphosphate binding (GO:0005546);; Cellular Component: cytoplasm (GO:0005737);; Cellular Component: cytoskeleton (GO:00058…	K05741|3e-17|nvi:100115587|K05741 DIAPH2; diaphanous 2	Protein diaphanous OS=Drosophila melanogaster OX=7227 GN=dia PE=2 SV=2
maker-10532_pilon_pilon_pilon-augustus-gene-0.19-mRNA-1	0.744961	1.08582	0.699766	1.43612	1.36955	1.5944	1.73878	0.0192708	--	--	--	K13711|0.0|zne:110841333|K13711 PI4K2; phosphatidylinositol 4-kinase type 2 [EC:2.7.1.67]	--
maker-10280_pilon_pilon_pilon-augustus-gene-0.40-mRNA-1	0.628526	0.950553	0.769781	1.2595	1.17793	1.25686	1.5728	0.0324781	[E]	Amino acid transport and metabolism	--	K14358|1e-111|cscu:111633764|K14358 SCRN; secernin	--
maker-10272_pilon_pilon_pilon-augustus-gene-0.5-mRNA-1	0.626135	1.04992	0.624036	1.431	1.66393	1.74055	2.1023	0.010976	[I]	Lipid transport and metabolism	Molecular Function: 3-hydroxyacyl-CoA dehydrogenase activity (GO:0003857);; Cellular Component: mitochondrial matrix (GO:0005759);; Biological Process: fatty acid beta-oxidation (GO:0006635);; Molecular Function: NAD+ binding (GO:0070403);;	K13247|5e-66|btab:109030675|K13247 CRYL1; L-gulonate 3-dehydrogenase [EC:1.1.1.45]	Probable 3-hydroxyacyl-CoA dehydrogenase B0272.3 OS=Caenorhabditis elegans OX=6239 GN=B0272.3 PE=3 SV=1
maker-10212_pilon_pilon_pilon-augustus-gene-0.17-mRNA-1	0.680484	1.0956	0.816338	1.5103	1.47223	1.35024	1.67132	0.0286691	--	--	Biological Process: single strand break repair (GO:0000012);; Molecular Function: double-stranded DNA binding (GO:0003690);; Molecular Function: single-stranded DNA binding (GO:0003697);; Molecular Function: exonuclease activity (GO:0004527);; Cellular Component: nucleus (GO:0005634);; Cellular Component: cytoplasm (GO:0005737);; Biological Process: DNA repair (GO:0006281);; Biological Process: d…	K10862|6e-88|tut:107365486|K10862 TDP1; tyrosyl-DNA phosphodiesterase 1 [EC:3.1.4.-]	Probable tyrosyl-DNA phosphodiesterase OS=Drosophila melanogaster OX=7227 GN=gkt PE=2 SV=1
maker-1020_pilon_pilon_pilon-augustus-gene-0.10-mRNA-1	0.578581	0.939081	0.513342	1.55592	2.38511	1.46972	2.66408	0.0437634	--	--	--	--|6e-37|mde:101898961|hypothetical protein	Lysozyme C OS=Fenneropenaeus merguiensis OX=71412 PE=2 SV=1
augustus-99702_pilon_pilon_pilon-processed-gene-0.0-mRNA-1	1.2434	1.01834	1.48999	0.958221	0.49713	0.449459	0.507715	0.0454318	--	--	--	--|3e-39|zne:110840565|hypothetical protein	--
augustus-9470_pilon_pilon_pilon-processed-gene-4.7-mRNA-1	0.612657	0.877715	0.756888	1.15404	1.1906	1.47614	1.70019	0.0170367	[C]	Energy production and conversion	Molecular Function: alcohol dehydrogenase (NAD) activity (GO:0004022);; Molecular Function: octanol dehydrogenase activity (GO:0004552);; Biological Process: alcohol metabolic process (GO:0006066);; Biological Process: ethanol oxidation (GO:0006069);; Molecular Function: zinc ion binding (GO:0008270);; Biological Process: visual learning (GO:0008542);; Molecular Function: S-(hydroxymethyl)glutath…	K09531|1e-153|dpte:113795451|K09531 DNAJC11; DnaJ homolog subfamily C member 11	Alcohol dehydrogenase class-3 OS=Drosophila melanogaster OX=7227 GN=Fdh PE=1 SV=3
augustus-9416_pilon_pilon_pilon-processed-gene-0.4-mRNA-1	1.38839	1.18908	1.38199	0.930242	0.355031	0.355583	0.414414	0.0445031	--	--	--	--|1e-105|tnl:113499598|hypothetical protein	--
augustus-8240_pilon_pilon_pilon-processed-gene-1.10-mRNA-1	1.88777	1.82902	1.65929	0.742831	0.612198	0.557633	0.355772	0.000254442	--	--	--	--|2e-42|tca:655063|hypothetical protein	--
augustus-77812_pilon_pilon_pilon-processed-gene-0.3-mRNA-1	1.30669	1.12301	1.16619	1.02852	0.73655	0.749922	0.69941	0.0422575	--	--	Molecular Function: motor activity (GO:0003774);; Cellular Component: cytoplasmic dynein complex (GO:0005868);; Cellular Component: microtubule (GO:0005874);; Biological Process: microtubule-based movement (GO:0007018);; Biological Process: mitotic cell cycle (GO:0007067);; Biological Process: spermatid development (GO:0007286);; Biological Process: retrograde axonal transport (GO:0008090);; Biol…	K10420|4e-20|zne:110839386|K10420 DYNLT; dynein light chain Tctex-type 1	Dynein light chain Tctex-type OS=Drosophila melanogaster OX=7227 GN=Dlc90F PE=1 SV=1
augustus-76204_pilon_pilon_pilon-processed-gene-0.4-mRNA-1	1.18844	1.13086	1.10519	0.9707	0.777572	0.769512	0.735229	0.0318474	--	--	Cellular Component: Golgi membrane (GO:0000139);; Molecular Function: polypeptide N-acetylgalactosaminyltransferase activity (GO:0004653);; Cellular Component: Golgi stack (GO:0005795);; Biological Process: protein glycosylation (GO:0006486);; Biological Process: oligosaccharide biosynthetic process (GO:0009312);; Cellular Component: endomembrane system (GO:0012505);; Cellular Component: integral…	K00710|5e-22|clec:106672685|K00710 GALNT; polypeptide N-acetylgalactosaminyltransferase [EC:2.4.1.41]	N-acetylgalactosaminyltransferase 7 OS=Drosophila melanogaster OX=7227 GN=GalNAc-T2 PE=2 SV=2
augustus-7394_pilon_pilon_pilon-processed-gene-0.1-mRNA-1	1.20026	0.966581	1.28022	0.837553	0.405812	0.423527	0.48357	0.0311097	[P]	Inorganic ion transport and metabolism	Molecular Function: arylsulfatase activity (GO:0004065);; Cellular Component: extracellular region (GO:0005576);; Biological Process: metabolic process (GO:0008152);; Molecular Function: metal ion binding (GO:0046872);;	K01565|0.0|cscu:111635290|K01565 SGSH; N-sulfoglucosamine sulfohydrolase [EC:3.10.1.1]	Arylsulfatase OS=Strongylocentrotus purpuratus OX=7668 PE=2 SV=1
augustus-6538_pilon_pilon_pilon-processed-gene-0.23-mRNA-1	1.06189	1.3181	1.01012	0.577875	0.230079	0.282777	0.321739	0.00629412	[R]	General function prediction only	--	K21814|1e-116|isc:IscW_ISCW023080|K21814 CPPED1; serine/threonine-protein phosphatase CPPED1 [EC:3.1.3.16]	--
augustus-6486_pilon_pilon_pilon-processed-gene-0.14-mRNA-1	1.46433	0.998949	1.66818	0.874681	0.505803	0.46137	0.445812	0.0397598	--	--	--	--|1e-50|zne:110835456|hypothetical protein	--
augustus-61860_pilon_pilon_pilon-processed-gene-0.0-mRNA-1	1.32446	1.01153	1.54012	0.785336	0.532945	0.728503	0.528051	0.039258	[R]	General function prediction only	Molecular Function: GTPase activity (GO:0003924);; Molecular Function: GTP binding (GO:0005525);; Cellular Component: intracellular (GO:0005622);; Cellular Component: plasma membrane (GO:0005886);; Biological Process: Ras protein signal transduction (GO:0007265);; Biological Process: border follicle cell migration (GO:0007298);; Biological Process: dorsal closure (GO:0007391);; Biological Process…	K07834|3e-82|tca:657283|K07834 RALA; Ras-related protein Ral-A	Ras-related protein Ral-a OS=Drosophila melanogaster OX=7227 GN=Rala PE=1 SV=2
augustus-5998_pilon_pilon_pilon-processed-gene-1.30-mRNA-1	1.43217	0.920112	1.25924	0.911424	0.477671	0.497314	0.522331	0.0497515	--	--	Molecular Function: transporter activity (GO:0005215);; Cellular Component: plasma membrane (GO:0005886);; Biological Process: transport (GO:0006810);; Cellular Component: integral component of membrane (GO:0016021);;	--|6e-78|pxy:105390717|hypothetical protein	Transmembrane protein 184 homolog DDB_G0284525 OS=Dictyostelium discoideum OX=44689 GN=tmem184A PE=3 SV=1
augustus-58018_pilon_pilon_pilon-processed-gene-0.17-mRNA-1	1.19632	1.16632	1.35498	0.833071	0.772243	0.665092	0.610716	0.00355572	[J]	Translation, ribosomal structure and biogenesis	Biological Process: tRNA modification (GO:0006400);; Molecular Function: tRNA dihydrouridine synthase activity (GO:0017150);; Molecular Function: metal ion binding (GO:0046872);; Molecular Function: flavin adenine dinucleotide binding (GO:0050660);;	K05544|1e-177|zne:110827735|K05544 DUS3; tRNA-dihydrouridine synthase 3 [EC:1.3.1.89]	tRNA-dihydrouridine(47) synthase [NAD(P)(+)]-like OS=Dictyostelium discoideum OX=44689 GN=dus3l PE=3 SV=1
augustus-5500_pilon_pilon_pilon-processed-gene-0.18-mRNA-1	1.2219	1.59232	1.26098	0.851597	0.715119	0.82394	0.586636	0.029954	--	--	Molecular Function: zinc ion transmembrane transporter activity (GO:0005385);; Cellular Component: intracellular (GO:0005622);; Biological Process: cellular zinc ion homeostasis (GO:0006882);; Biological Process: border follicle cell migration (GO:0007298);; Biological Process: ovarian nurse cell to oocyte transport (GO:0007300);; Cellular Component: synaptic vesicle (GO:0008021);; Biological Pro…	K14713|6e-51|bim:100741787|K14713 SLC39A7; solute carrier family 39 (zinc transporter), member 7	Protein catecholamines up OS=Drosophila melanogaster OX=7227 GN=Catsup PE=2 SV=1
augustus-54546_pilon_pilon_pilon-processed-gene-0.0-mRNA-1	1.28204	1.03817	1.41616	0.835069	0.530778	0.479547	0.4939	0.0158295	--	--	Molecular Function: oxygen carrier activity (GO:0005344);; Cellular Component: extracellular space (GO:0005615);; Molecular Function: oxidoreductase activity (GO:0016491);; Molecular Function: metal ion binding (GO:0046872);;	--|4e-15|fcd:110853033|hypothetical protein	Hemocyanin A chain OS=Panulirus interruptus OX=6735 PE=1 SV=2
augustus-53104_pilon_pilon_pilon-processed-gene-0.4-mRNA-1	1.12964	1.34749	1.28705	0.815783	0.483242	0.485167	0.473993	0.0117812	[H]	Coenzyme transport and metabolism	Molecular Function: pyridoxamine-phosphate oxidase activity (GO:0004733);; Biological Process: pyridoxine biosynthetic process (GO:0008615);; Molecular Function: FMN binding (GO:0010181);; Biological Process: pyridoxal phosphate biosynthetic process (GO:0042823);;	K00275|2e-20|dpx:DAPPUDRAFT_129869|K00275 pdxH; pyridoxamine 5'-phosphate oxidase [EC:1.4.3.5]	Putative pyridoxamine 5&apos;-phosphate oxidase OS=Caenorhabditis elegans OX=6239 GN=F57B9.1 PE=3 SV=2
augustus-52270_pilon_pilon_pilon-processed-gene-0.2-mRNA-1	0.758243	0.944092	0.87788	1.12443	1.11898	1.15533	1.31723	0.0329653	--	--	--	K12307|5e-17|nvi:100116405|K12307 MSFD8; MFS transporter, ceroid-lipofuscinosis neuronal protein 7	--
augustus-5164_pilon_pilon_pilon-processed-gene-0.10-mRNA-1	1.48714	1.10635	1.30452	0.865846	0.337636	0.417444	0.415833	0.0237595	--	--	Molecular Function: sphingomyelin phosphodiesterase activity (GO:0004767);; Cellular Component: extracellular region (GO:0005576);; Cellular Component: intracellular (GO:0005622);; Biological Process: sphingomyelin catabolic process (GO:0006685);; Molecular Function: hydrolase activity, acting on glycosyl bonds (GO:0016798);; Biological Process: ceramide biosynthetic process (GO:0046513);; Molecu…	K12350|1e-101|csol:105368162|K12350 SMPD1; sphingomyelin phosphodiesterase [EC:3.1.4.12]	Sphingomyelin phosphodiesterase 2 OS=Caenorhabditis elegans OX=6239 GN=asm-2 PE=1 SV=3
augustus-45488_pilon_pilon_pilon-processed-gene-0.0-mRNA-1	1.12376	1.0758	1.12227	0.856228	0.657421	0.662982	0.655251	0.0229919	--	--	Molecular Function: chloride channel activity (GO:0005254);; Cellular Component: plasma membrane (GO:0005886);; Cellular Component: chloride channel complex (GO:0034707);;	--|1e-113|btab:109032875|hypothetical protein	Bestrophin homolog 24 OS=Caenorhabditis elegans OX=6239 GN=best-24 PE=3 SV=1
augustus-43330_pilon_pilon_pilon-processed-gene-0.3-mRNA-1	1.14836	1.69576	1.51756	0.978609	0.531121	0.717955	0.51074	0.0282799	[I]	Lipid transport and metabolism	Cellular Component: endoplasmic reticulum membrane (GO:0005789);; Biological Process: fatty acid biosynthetic process (GO:0006633);; Cellular Component: integral component of membrane (GO:0016021);; Molecular Function: acyl-CoA delta11-desaturase activity (GO:0017105);; Molecular Function: metal ion binding (GO:0046872);;	K00507|1e-134|dpo:Dpse_GA19204|K00507 SCD; stearoyl-CoA desaturase (Delta-9 desaturase) [EC:1.14.19.1]	Acyl-CoA Delta(11) desaturase OS=Trichoplusia ni OX=7111 GN=D11DS PE=1 SV=2
augustus-40382_pilon_pilon_pilon-processed-gene-0.5-mRNA-1	1.43776	1.53452	1.11569	0.882616	0.571886	0.606696	0.504211	0.0153367	--	--	Cellular Component: cytoplasm (GO:0005737);; Molecular Function: UFM1 transferase activity (GO:0071568);; Biological Process: protein K69-linked ufmylation (GO:1990592);;	K12165|7e-82|tca:657656|K12165 UFC1; ufm1-conjugating enzyme 1	Ubiquitin-fold modifier-conjugating enzyme 1 OS=Trichoplax adhaerens OX=10228 GN=TRIADDRAFT_35934 PE=3 SV=1
augustus-38586_pilon_pilon_pilon-processed-gene-0.8-mRNA-1	0.76831	0.857231	0.712495	1.03696	1.12817	1.18663	1.43358	0.00508716	--	--	Molecular Function: glutathione transferase activity (GO:0004364);; Cellular Component: cytoplasm (GO:0005737);;	K00799|6e-31|dpx:DAPPUDRAFT_205726|K00799 GST; glutathione S-transferase [EC:2.5.1.18]	Glutathione S-transferase class-mu 26 kDa isozyme 51 OS=Fasciola hepatica OX=6192 PE=1 SV=3
augustus-38586_pilon_pilon_pilon-processed-gene-0.5-mRNA-1	0.49753	0.835267	0.639444	1.10001	1.55377	1.71785	2.21658	0.0307282	--	--	Molecular Function: glutathione transferase activity (GO:0004364);; Cellular Component: cytoplasm (GO:0005737);; Biological Process: metabolic process (GO:0008152);;	K00799|1e-17|dpx:DAPPUDRAFT_205726|K00799 GST; glutathione S-transferase [EC:2.5.1.18]	Glutathione S-transferase OS=Dermatophagoides pteronyssinus OX=6956 PE=1 SV=1
augustus-36700_pilon_pilon_pilon-processed-gene-0.34-mRNA-1	0.840223	0.820536	0.708949	1.24299	1.59808	1.33818	1.76361	0.0189501	[KLB]	--	Biological Process: regulation of chromatin assembly or disassembly (GO:0001672);; Molecular Function: chromatin binding (GO:0003682);; Cellular Component: nucleus (GO:0005634);; Cellular Component: chromosome (GO:0005694);; Biological Process: DNA replication (GO:0006260);; Biological Process: DNA repair (GO:0006281);; Biological Process: transcription, DNA-templated (GO:0006351);; Biological Pr…	--|1e-33|tca:661209|hypothetical protein	FACT complex subunit spt16 OS=Drosophila melanogaster OX=7227 GN=dre4 PE=1 SV=2
augustus-33690_pilon_pilon_pilon-processed-gene-0.3-mRNA-1	1.3636	0.923667	1.11099	0.842885	0.55548	0.504272	0.559886	0.0411784	[G]	Carbohydrate transport and metabolism	Molecular Function: glucose-6-phosphate dehydrogenase activity (GO:0004345);; Biological Process: glucose metabolic process (GO:0006006);; Biological Process: pentose-phosphate shunt (GO:0006098);; Biological Process: NADP metabolic process (GO:0006739);; Molecular Function: NADP binding (GO:0050661);; Biological Process: glucose 6-phosphate metabolic process (GO:0051156);;	K00036|1e-80|mpha:105833128|K00036 G6PD; glucose-6-phosphate 1-dehydrogenase [EC:1.1.1.49 1.1.1.363]	Glucose-6-phosphate 1-dehydrogenase OS=Ceratitis capitata OX=7213 GN=ZW PE=2 SV=1
augustus-33450_pilon_pilon_pilon-processed-gene-0.11-mRNA-1	1.58486	1.13659	1.5538	0.706141	0.234459	0.298755	0.289891	0.0080688	[L]	Replication, recombination and repair	Molecular Function: nucleic acid binding (GO:0003676);; Molecular Function: zinc ion binding (GO:0008270);; Biological Process: DNA integration (GO:0015074);;	--|3e-49|cscu:111622104|hypothetical protein	Uncharacterized protein K02A2.6 OS=Caenorhabditis elegans OX=6239 GN=K02A2.6 PE=4 SV=1
augustus-3006_pilon_pilon_pilon-processed-gene-4.0-mRNA-1	1.2076	0.92985	1.35871	0.416471	0.206835	0.232979	0.244922	0.00823535	--	--	--	--|9e-31|bmor:101737743|hypothetical protein	--
augustus-26192_pilon_pilon_pilon-processed-gene-0.5-mRNA-1	1.71377	1.44462	1.27267	0.621599	0.381343	0.448094	0.327469	0.00575043	--	--	Biological Process: immune system process (GO:0002376);; Cellular Component: extracellular region (GO:0005576);; Cellular Component: plasma membrane (GO:0005886);; Molecular Function: disulfide oxidoreductase activity (GO:0015036);; Biological Process: oxidation-reduction process (GO:0055114);; Biological Process: positive regulation of defense response to bacterium (GO:1900426);;	--|7e-44|cscu:111623450|hypothetical protein	GILT-like protein 1 OS=Drosophila melanogaster OX=7227 GN=GILT1 PE=2 SV=1
augustus-26192_pilon_pilon_pilon-processed-gene-0.2-mRNA-1	0.748035	0.746121	0.937556	1.60521	1.30507	1.15663	1.67245	0.0361825	[QR]	--	--	--|1e-46|dpx:DAPPUDRAFT_109556|hypothetical protein	--
augustus-2502_pilon_pilon_pilon-processed-gene-0.0-mRNA-1	0.50228	0.225706	0.400365	2.64128	2.19272	1.87427	5.5952	0.00781001	[KE]	--	Cellular Component: cytoplasm (GO:0005737);; Molecular Function: aromatic-amino-acid:2-oxoglutarate aminotransferase activity (GO:0008793);; Biological Process: biosynthetic process (GO:0009058);; Molecular Function: pyridoxal phosphate binding (GO:0030170);; Molecular Function: L-phenylalanine:2-oxoglutarate aminotransferase activity (GO:0080130);;	K00825|1e-58|dpx:DAPPUDRAFT_299942|K00825 AADAT; kynurenine/2-aminoadipate aminotransferase [EC:2.6.1.7 2.6.1.39]	Aromatic amino acid aminotransferase DDB_G0287711 OS=Dictyostelium discoideum OX=44689 GN=DDB_G0287711 PE=3 SV=1
augustus-24906_pilon_pilon_pilon-processed-gene-2.18-mRNA-1	0.982027	1.00768	1.02805	0.609582	0.66864	0.66346	0.643419	0.000200495	--	--	Cellular Component: exocyst (GO:0000145);; Biological Process: exocytosis (GO:0006887);; Biological Process: Golgi to plasma membrane transport (GO:0006893);; Biological Process: neurotransmitter secretion (GO:0007269);; Molecular Function: beta-catenin binding (GO:0008013);; Biological Process: protein transport (GO:0015031);; Biological Process: synaptic vesicle targeting (GO:0016080);; Biologi…	--|1e-22|pxy:105389085|hypothetical protein	Exocyst complex component 5 OS=Drosophila melanogaster OX=7227 GN=Sec10 PE=2 SV=1
augustus-23710_pilon_pilon_pilon-processed-gene-0.0-mRNA-1	0.675038	0.77854	0.802514	1.16724	1.29672	1.14016	1.5975	0.00228248	--	--	--	--|6e-07|cscu:111613419|hypothetical protein	--
augustus-23250_pilon_pilon_pilon-processed-gene-0.2-mRNA-1	1.25231	1.40819	1.47062	1.02756	0.53817	0.537848	0.509203	0.0393095	--	--	Cellular Component: plasma membrane (GO:0005886);; Cellular Component: integral component of membrane (GO:0016021);;	--|5e-36|lcq:111678000|hypothetical protein	Protein peste OS=Drosophila melanogaster OX=7227 GN=pes PE=2 SV=1
augustus-20800_pilon_pilon_pilon-processed-gene-0.8-mRNA-1	1.77565	1.29471	1.60736	0.781526	0.37206	0.342156	0.319759	0.00605883	[L]	Replication, recombination and repair	--	--|9e-43|vem:105570987|hypothetical protein	--
augustus-20274_pilon_pilon_pilon-processed-gene-0.9-mRNA-1	1.3794	1.49437	1.35326	0.801385	0.43591	0.476031	0.405327	0.0107671	--	--	--	--|8e-49|cscu:111626590|hypothetical protein	--
augustus-2018_pilon_pilon_pilon-processed-gene-1.19-mRNA-1	1.67735	1.27999	1.69551	0.763651	0.582116	0.749296	0.450276	0.0135028	--	--	Molecular Function: oxygen carrier activity (GO:0005344);; Cellular Component: extracellular space (GO:0005615);; Molecular Function: oxidoreductase activity (GO:0016491);; Molecular Function: metal ion binding (GO:0046872);;	--|5e-95|zne:110827782|hypothetical protein	Hemocyanin B chain OS=Panulirus interruptus OX=6735 PE=1 SV=1
augustus-2018_pilon_pilon_pilon-processed-gene-1.14-mRNA-1	1.19666	1.25338	1.36693	0.870921	0.417161	0.419512	0.44737	0.0327363	--	--	Molecular Function: oxygen carrier activity (GO:0005344);; Cellular Component: extracellular space (GO:0005615);; Molecular Function: oxidoreductase activity (GO:0016491);; Molecular Function: metal ion binding (GO:0046872);;	--|0.0|zne:110827794|hypothetical protein	Hemocyanin B chain OS=Panulirus interruptus OX=6735 PE=1 SV=1
augustus-18520_pilon_pilon_pilon-processed-gene-0.23-mRNA-1	1.2951	1.54088	1.36996	0.604068	0.645321	0.617114	0.443778	0.00729419	--	--	Molecular Function: cysteine-type peptidase activity (GO:0008234);;	K01369|2e-99|dpx:DAPPUDRAFT_303947|K01369 LGMN; legumain-like protein [EC:3.4.22.34]	--
augustus-18428_pilon_pilon_pilon-processed-gene-0.2-mRNA-1	0.312942	0.592428	0.530702	0.894019	1.22668	1.17665	2.29609	0.0106942	--	--	Molecular Function: RNA-directed DNA polymerase activity (GO:0003964);; Molecular Function: aspartic-type endopeptidase activity (GO:0004190);; Molecular Function: endonuclease activity (GO:0004519);; Molecular Function: metal ion binding (GO:0046872);;	--|3e-23|pxy:105394628|hypothetical protein	Retrovirus-related Pol polyprotein from type-2 retrotransposable element R2DM OS=Drosophila melanogaster OX=7227 GN=pol PE=3 SV=1
augustus-17634_pilon_pilon_pilon-processed-gene-0.2-mRNA-1	1.16306	1.04177	1.29663	0.912678	0.605586	0.531402	0.585375	0.0325862	--	--	Molecular Function: oxygen carrier activity (GO:0005344);; Cellular Component: extracellular space (GO:0005615);; Molecular Function: oxidoreductase activity (GO:0016491);; Molecular Function: metal ion binding (GO:0046872);;	--|1e-180|zne:110827782|hypothetical protein	Hemocyanin C chain OS=Panulirus interruptus OX=6735 PE=1 SV=1
augustus-16974_pilon_pilon_pilon-processed-gene-0.16-mRNA-1	0.803996	0.688292	0.840568	0.973428	1.09217	1.16553	1.38506	0.0155729	--	--	--	K00799|1e-42|dpx:DAPPUDRAFT_230545|K00799 GST; glutathione S-transferase [EC:2.5.1.18]	--
augustus-16758_pilon_pilon_pilon-processed-gene-0.16-mRNA-1	0.777057	0.778747	0.624508	0.991062	1.33878	1.20724	1.62228	0.029095	--	--	Cellular Component: chromatin (GO:0000785);; Cellular Component: nuclear pore (GO:0005643);; Cellular Component: polytene chromosome band (GO:0005704);; Biological Process: phagocytosis (GO:0006909);; Biological Process: regulation of SMAD protein signal transduction (GO:0007184);; Molecular Function: Ran GTPase binding (GO:0008536);; Biological Process: sensory perception of pain (GO:0019233);; …	K14295|5e-71|tca:664102|K14295 NUP50; nuclear pore complex protein Nup50	Nuclear pore complex protein Nup50 OS=Drosophila melanogaster OX=7227 GN=Nup50 PE=2 SV=1
augustus-16682_pilon_pilon_pilon-processed-gene-0.4-mRNA-1	0.572554	1.04611	0.751915	1.17538	1.41468	1.28765	1.63576	0.0486338	--	--	Molecular Function: ATP binding (GO:0005524);; Biological Process: glutamine metabolic process (GO:0006541);; Biological Process: mitochondrion organization (GO:0007005);; Biological Process: cell cycle (GO:0007049);; Biological Process: imaginal disc development (GO:0007444);; Biological Process: cell proliferation (GO:0008283);; Biological Process: positive regulation of cell proliferation (GO:…	K01008|1e-30|nvi:100119993|K01008 selD; selenide, water dikinase [EC:2.7.9.3]	Selenide, water dikinase OS=Drosophila melanogaster OX=7227 GN=SelD PE=2 SV=1
augustus-15584_pilon_pilon_pilon-processed-gene-0.11-mRNA-1	0.580735	0.647112	0.657726	2.14583	1.71121	1.51177	2.84731	0.0234851	[C]	Energy production and conversion	Cellular Component: vacuolar proton-transporting V-type ATPase, V0 domain (GO:0000220);; Cellular Component: plasma membrane (GO:0005886);; Biological Process: vacuolar acidification (GO:0007035);; Biological Process: terminal branching, open tracheal system (GO:0007430);; Biological Process: regulation of Notch signaling pathway (GO:0008593);; Biological Process: ATP hydrolysis coupled proton tr…	K02146|0.0|dvi:Dvir_GJ16024|K02146 ATPeV0D; V-type H+-transporting ATPase subunit d	V-type proton ATPase subunit d 1 OS=Drosophila melanogaster OX=7227 GN=VhaAC39-1 PE=2 SV=1
augustus-14916_pilon_pilon_pilon-processed-gene-0.0-mRNA-1	0.858861	0.763301	0.792653	1.24712	1.35276	1.50483	1.6998	0.00969669	[I]	Lipid transport and metabolism	Molecular Function: enoyl-CoA hydratase activity (GO:0004300);; Cellular Component: mitochondrion (GO:0005739);; Cellular Component: mitochondrial matrix (GO:0005759);; Biological Process: fatty acid beta-oxidation (GO:0006635);;	K07511|1e-112|ccal:108626002|K07511 ECHS1; enoyl-CoA hydratase [EC:4.2.1.17]	Probable enoyl-CoA hydratase, mitochondrial OS=Caenorhabditis elegans OX=6239 GN=ech-6 PE=3 SV=1
augustus-14368_pilon_pilon_pilon-processed-gene-0.16-mRNA-1	0.544275	0.488147	0.534248	1.47991	2.7672	2.35165	4.21197	0.0472544	--	--	--	--|6e-49|obo:113563439|hypothetical protein	--
augustus-14048_pilon_pilon_pilon-processed-gene-1.19-mRNA-1	0.886472	0.998987	0.638512	1.36261	1.32139	1.26411	1.56425	0.0391353	--	--	Cellular Component: lysosome (GO:0005764);; Cellular Component: early endosome (GO:0005769);; Cellular Component: Golgi apparatus (GO:0005794);; Cellular Component: integral component of membrane (GO:0016021);; Cellular Component: cytoplasmic vesicle (GO:0031410);; Biological Process: embryonic hemopoiesis (GO:0035162);; Biological Process: larval lymph gland hemopoiesis (GO:0035167);; Biological…	--|1e-41|fcd:110848669|hypothetical protein	OCIA domain-containing protein 1 OS=Drosophila melanogaster OX=7227 GN=asrij PE=1 SV=1
augustus-13488_pilon_pilon_pilon-processed-gene-0.2-mRNA-1	1.15475	0.986892	1.13519	0.785734	0.929909	0.755947	0.754263	0.023653	--	--	--	K14970|2e-36|ame:410989|K14970 MEN1; menin	--
augustus-11424_pilon_pilon_pilon-processed-gene-0.0-mRNA-1	0.817147	1.12349	1.19531	0.379656	0.25379	0.476806	0.354041	0.0132128	[G]	Carbohydrate transport and metabolism	--	K01805|1e-150|dpx:DAPPUDRAFT_218978|K01805 xylA; xylose isomerase [EC:5.3.1.5]	--
augustus-11086_pilon_pilon_pilon-processed-gene-0.8-mRNA-1	0.858168	0.908658	0.890594	1.14001	1.07549	1.00371	1.2114	0.0293739	[I]	Lipid transport and metabolism	Molecular Function: acyl-CoA dehydrogenase activity (GO:0003995);; Cellular Component: mitochondrion (GO:0005739);; Biological Process: valine catabolic process (GO:0006574);; Biological Process: lipid metabolic process (GO:0006629);; Molecular Function: flavin adenine dinucleotide binding (GO:0050660);;	K15980|0.0|dpx:DAPPUDRAFT_302851|K15980 ACAD9; acyl-CoA dehydrogenase family member 9 [EC:1.3.99.-]	Isobutyryl-CoA dehydrogenase, mitochondrial OS=Dictyostelium discoideum OX=44689 GN=acad8 PE=3 SV=1
augustus-1066_pilon_pilon_pilon-processed-gene-1.17-mRNA-1	0.373652	0.930025	0.484003	1.27812	2.10363	2.17901	3.11061	0.0288821	--	--	--	K03347|7e-15|zne:110837048|K03347 CUL1; cullin 1	--

## Sheet: GO-IvsII
GO enrichment--HE-Ⅰ versus HE-Ⅱ
#GO_classify1	GO_classify2	DEP number
#Total_		19
cellular component	extracellular region	3
cellular component	cell	10
cellular component	membrane	5
cellular component	cell junction	0
cellular component	membrane-enclosed lumen	1
cellular component	protein-containing complex	1
cellular component	organelle	7
cellular component	other organism	0
cellular component	other organism part	0
cellular component	extracellular region part	1
cellular component	organelle part	5
cellular component	membrane part	5
cellular component	synapse part	0
cellular component	cell part	10
cellular component	synapse	0
cellular component	supramolecular complex	1
molecular function	catalytic activity	14
molecular function	structural molecule activity	1
molecular function	transporter activity	4
molecular function	binding	12
molecular function	antioxidant activity	0
molecular function	protein tag	0
molecular function	cargo receptor activity	0
molecular function	nutrient reservoir activity	0
molecular function	molecular transducer activity	0
molecular function	molecular function regulator	0
molecular function	molecular carrier activity	0
molecular function	transcription regulator activity	0
biological process	reproduction	2
biological process	cell killing	0
biological process	immune system process	0
biological process	behavior	0
biological process	metabolic process	12
biological process	cell proliferation	0
biological process	cellular process	9
biological process	reproductive process	2
biological process	biological adhesion	0
biological process	signaling	2
biological process	multicellular organismal process	3
biological process	developmental process	2
biological process	growth	0
biological process	locomotion	0
biological process	pigmentation	1
biological process	rhythmic process	0
biological process	response to stimulus	4
biological process	localization	6
biological process	multi-organism process	3
biological process	biological regulation	3
biological process	cellular component organization or biogenesis	2
biological process	cell aggregation	0
biological process	detoxification	0

## Sheet: GO-IIvsIII
GO enrichment--HE-Ⅱ versus HE-Ⅲ
#GO_classify1	GO_classify2	DEP number
#Total_		14
cellular component	extracellular region	2
cellular component	cell	8
cellular component	membrane	5
cellular component	cell junction	1
cellular component	membrane-enclosed lumen	0
cellular component	protein-containing complex	2
cellular component	organelle	5
cellular component	other organism	0
cellular component	other organism part	0
cellular component	extracellular region part	1
cellular component	organelle part	2
cellular component	membrane part	5
cellular component	synapse part	1
cellular component	cell part	8
cellular component	synapse	1
cellular component	supramolecular complex	0
molecular function	catalytic activity	9
molecular function	structural molecule activity	1
molecular function	transporter activity	1
molecular function	binding	8
molecular function	antioxidant activity	0
molecular function	protein tag	0
molecular function	cargo receptor activity	0
molecular function	nutrient reservoir activity	0
molecular function	molecular transducer activity	0
molecular function	molecular function regulator	0
molecular function	molecular carrier activity	0
molecular function	transcription regulator activity	0
biological process	reproduction	1
biological process	cell killing	0
biological process	immune system process	0
biological process	behavior	0
biological process	metabolic process	10
biological process	cell proliferation	0
biological process	cellular process	9
biological process	reproductive process	1
biological process	biological adhesion	1
biological process	signaling	3
biological process	multicellular organismal process	6
biological process	developmental process	6
biological process	growth	0
biological process	locomotion	0
biological process	pigmentation	0
biological process	rhythmic process	0
biological process	response to stimulus	3
biological process	localization	2
biological process	multi-organism process	1
biological process	biological regulation	5
biological process	cellular component organization or biogenesis	2
biological process	cell aggregation	0
biological process	detoxification	0

## Sheet: GO-IIIvsIV
GO enrichment--HE-Ⅲ versus HE-Ⅳ
#GO_classify1	GO_classify2	DEP number
#Total_		28
cellular component	extracellular region	0
cellular component	cell	21
cellular component	membrane	8
cellular component	cell junction	1
cellular component	membrane-enclosed lumen	2
cellular component	protein-containing complex	7
cellular component	organelle	15
cellular component	other organism	0
cellular component	other organism part	0
cellular component	extracellular region part	0
cellular component	organelle part	9
cellular component	membrane part	6
cellular component	synapse part	0
cellular component	cell part	21
cellular component	synapse	0
cellular component	supramolecular complex	1
molecular function	catalytic activity	16
molecular function	structural molecule activity	0
molecular function	transporter activity	3
molecular function	binding	21
molecular function	antioxidant activity	0
molecular function	protein tag	0
molecular function	cargo receptor activity	0
molecular function	nutrient reservoir activity	1
molecular function	molecular transducer activity	0
molecular function	molecular function regulator	0
molecular function	molecular carrier activity	1
molecular function	transcription regulator activity	0
biological process	reproduction	6
biological process	cell killing	0
biological process	immune system process	1
biological process	behavior	0
biological process	metabolic process	13
biological process	cell proliferation	1
biological process	cellular process	20
biological process	reproductive process	6
biological process	biological adhesion	0
biological process	signaling	1
biological process	multicellular organismal process	10
biological process	developmental process	10
biological process	growth	0
biological process	locomotion	0
biological process	pigmentation	0
biological process	rhythmic process	0
biological process	response to stimulus	4
biological process	localization	8
biological process	multi-organism process	3
biological process	biological regulation	6
biological process	cellular component organization or biogenesis	5
biological process	cell aggregation	0
biological process	detoxification	0

## Sheet: GO-IVvsV
GO enrichment--HE-Ⅳ versus HE-Ⅴ
#GO_classify1	GO_classify2	DEP number
#Total_		212
cellular component	extracellular region	26
cellular component	cell	149
cellular component	membrane	78
cellular component	cell junction	6
cellular component	membrane-enclosed lumen	8
cellular component	protein-containing complex	39
cellular component	organelle	96
cellular component	other organism	0
cellular component	other organism part	0
cellular component	extracellular region part	7
cellular component	organelle part	59
cellular component	membrane part	64
cellular component	synapse part	7
cellular component	cell part	147
cellular component	synapse	7
cellular component	supramolecular complex	6
molecular function	catalytic activity	126
molecular function	structural molecule activity	1
molecular function	transporter activity	17
molecular function	binding	124
molecular function	antioxidant activity	3
molecular function	protein tag	0
molecular function	cargo receptor activity	0
molecular function	nutrient reservoir activity	1
molecular function	molecular transducer activity	0
molecular function	molecular function regulator	9
molecular function	molecular carrier activity	5
molecular function	transcription regulator activity	0
biological process	reproduction	24
biological process	cell killing	1
biological process	immune system process	8
biological process	behavior	7
biological process	metabolic process	128
biological process	cell proliferation	3
biological process	cellular process	139
biological process	reproductive process	23
biological process	biological adhesion	4
biological process	signaling	15
biological process	multicellular organismal process	53
biological process	developmental process	50
biological process	growth	3
biological process	locomotion	12
biological process	pigmentation	2
biological process	rhythmic process	1
biological process	response to stimulus	38
biological process	localization	48
biological process	multi-organism process	24
biological process	biological regulation	62
biological process	cellular component organization or biogenesis	40
biological process	cell aggregation	1
biological process	detoxification	4

## Sheet: KEGG-IvsII
KEGG enrichment--HE-Ⅰ versus HE-Ⅱ
ko ID	Description	GeneRatio	pvalue	#id	COG_class	COG_class_annotation	GO_annotation	KEGG_annotation	Swissprot_annotation
map00510	N-Glycan biosynthesis	0.166667	0.0268029	maker-35768_pilon_pilon_pilon-augustus-gene-0.11-mRNA-1	--	--	Biological Process: protein N-linked glycosylation (GO:0006487);; Molecular Function: glycoprotein 6-alpha-L-fucosyltransferase activity (GO:0008424);; Cellular Component: integral component of membrane (GO:0016021);; Biological Process: protein N-linked glycosylation via asparagine (GO:0018279);; Cellular Component: Golgi cisterna membrane (GO:0032580);; Biological Process: protein glycosylation…	K00717|0.0|zne:110841379|K00717 FUT8; glycoprotein 6-alpha-L-fucosyltransferase [EC:2.4.1.68]	Alpha-(1,6)-fucosyltransferase OS=Drosophila melanogaster OX=7227 GN=FucT6 PE=1 SV=1
map00513	Various types of N-glycan biosynthesis	0.166667	0.0268029	maker-35768_pilon_pilon_pilon-augustus-gene-0.11-mRNA-1	--	--	Biological Process: protein N-linked glycosylation (GO:0006487);; Molecular Function: glycoprotein 6-alpha-L-fucosyltransferase activity (GO:0008424);; Cellular Component: integral component of membrane (GO:0016021);; Biological Process: protein N-linked glycosylation via asparagine (GO:0018279);; Cellular Component: Golgi cisterna membrane (GO:0032580);; Biological Process: protein glycosylation…	K00717|0.0|zne:110841379|K00717 FUT8; glycoprotein 6-alpha-L-fucosyltransferase [EC:2.4.1.68]	Alpha-(1,6)-fucosyltransferase OS=Drosophila melanogaster OX=7227 GN=FucT6 PE=1 SV=1

## Sheet: KEGG-IIvsIII
KEGG enrichment--HE-Ⅱ versus HE-Ⅲ
ko ID	Description	GeneRatio	pvalue	#id	COG_class	COG_class_annotation	GO_annotation	KEGG_annotation	Swissprot_annotation
map00071	Fatty acid degradation	2/6	0.0146968	augustus-42202_pilon_pilon_pilon-processed-gene-0.4-mRNA-1	--	--	Molecular Function: choline O-acetyltransferase activity (GO:0004102);; Cellular Component: nucleus (GO:0005634);; Cellular Component: cytosol (GO:0005829);; Biological Process: chemical synaptic transmission (GO:0007268);; Biological Process: neuromuscular synaptic transmission (GO:0007274);; Biological Process: nervous system development (GO:0007399);; Biological Process: acetylcholine biosynth…	K08766|0.0|dpx:DAPPUDRAFT_221441|K08766 CPT2; carnitine O-palmitoyltransferase 2 [EC:2.3.1.21]	Choline O-acetyltransferase OS=Drosophila melanogaster OX=7227 GN=ChAT PE=1 SV=3
				maker-8264_pilon_pilon_pilon-augustus-gene-0.17-mRNA-1	[I]	Lipid transport and metabolism	Molecular Function: acyl-CoA dehydrogenase activity (GO:0003995);; Molecular Function: acyl-CoA oxidase activity (GO:0003997);; Cellular Component: peroxisome (GO:0005777);; Biological Process: generation of precursor metabolites and energy (GO:0006091);; Biological Process: lipid metabolic process (GO:0006629);; Biological Process: fatty acid beta-oxidation (GO:0006635);; Biological Process: pro…	K00232|0.0|tca:662475|K00232 E1.3.3.6; acyl-CoA oxidase [EC:1.3.3.6]	Probable peroxisomal acyl-coenzyme A oxidase 1 OS=Drosophila melanogaster OX=7227 GN=CG5009 PE=1 SV=1

[truncated: 2 more sheets: KEGG-IIIvsIV, KEGG-IVvsV]
